# Supplementary material for: Multiple resistance factors collectively promote inoculum-dependent dynamic survival during antimicrobial peptide exposure in Enterobacter cloacae
Source: PLoS Pathog. 2024 Aug 26;20(8):e1012488. doi: 10.1371/journal.ppat.1012488 (PMC11379400; doi:10.1371/journal.ppat.1012488)
Supplement: S3 Table — (XLSX) [file ppat.1012488.s011.xlsx]

## Sheet: Sheet1
	51014	Enterobacter hormaechei	56	548554	4743887	55.35	195775	NDM-5	-	51014	ecloacae	418	dnaA(53)	fusA(35)	gyrB(154)	leuS(44)	pyrG(45)	rplB(4)	rpoB(6)	100	0	0	0	0	0	0	0	0	0	0	0	0	0	0	0	0	0	100	0	0	0	0	100	0	0	0	0	0	0
	51072	Enterobacter hormaechei	186	184498	4978408	55.22	75267	NDM-1	-	51072	ecloacae	182	dnaA(49)	fusA(20)	gyrB(19)	leuS(44)	pyrG(90)	rplB(24)	rpoB(32)	0	0	0	0	0	0	0	0	0	0	0	0	0	0	0	0	0	0	0	0	0	0	0	0	0	0	0	0	0	0
[truncated: 574 more columns]
