# Supplementary material for: Multiple resistance factors collectively promote inoculum-dependent dynamic survival during antimicrobial peptide exposure in Enterobacter cloacae
Source: PLoS Pathog. 2024 Aug 26;20(8):e1012488. doi: 10.1371/journal.ppat.1012488 (PMC11379400; doi:10.1371/journal.ppat.1012488)
Supplement: S1 Data — (XLSX) [file ppat.1012488.s012.xlsx]

## Sheet: time-dependent killing
Time (min)	WT no drug			WT + cecB			phoPQrcsBompT no drug			phoPQrcsBompT + cecB			DH5a no drug			DH5a +cecB
0	33000000	22000000	27000000	27000000	26000000	32000000	35000000	20000000	19000000	1300000	2200000	1600000	4000000	3300000	3500000	800000	800000	1600000
60	30000000	18000000	33000000	11000	3400	3100	19000000	14000000	17000000	100	100	100	2500000	1500000	2700000	100	100	100
180	140000000	160000000	150000000	1400	700	7000	23000000	22000000	24000000	100	100	100	25000000	27000000	18000000	100	100	100
360	280000000	290000000	240000000	15000	15000	200	120000000	140000000	80000000	100	100	100	31000000	37000000	30000000	100	100	100
1440	900000000	2200000000	1600000000	1700000000	1100000000	1300000000	1300000000	1200000000	700000000	100	100	3700	200000000	130000000	260000000	100	100	100

## Sheet: OmpT_growth_complement
				WT 10 +cecB	WT 10 +cecB	WT 10 +cecB				WT 100 +cecB	WT 100 +cecB	WT 100 +cecB				ompT 10 +cecB	ompT 10 +cecB	ompT 10 +cecB				ompT 100 +cecB	ompT 100 +cecB	ompT 100 +cecB				pMMBompT 10 +cecB	pMMBompT 10 +cecB	pMMBompT 10 +cecB				pMMBompT 100 +cecB	pMMBompT 100 +cecB	pMMBompT 100 +cecB				phoPQ 10 +cecB	phoPQ 10 +cecB	phoPQ 10 +cecB				phoPQ 100 +cecB	phoPQ 100 +cecB	phoPQ 100 +cecB
0:01:14	0.248	0.265	0.237	0.218	0.222	0.213	0.095	0.096	0.097	0.097	0.1	0.095	0.254	0.235	0.24	0.22	0.222	0.219	0.097	0.098	0.111	0.108	0.096	0.094	0.257	0.254	0.256	0.247	0.254	0.248	0.1	0.095	0.097	0.099	0.096	0.093	0.228	0.226	0.228	0.203	0.212	0.205	0.094	0.091	0.091	0.092	0.091	0.09	0.247
0:10:06	0.24	0.258	0.228	0.211	0.213	0.206	0.094	0.094	0.095	0.093	0.096	0.093	0.246	0.228	0.233	0.21	0.212	0.209	0.096	0.096	0.109	0.097	0.096	0.092	0.245	0.243	0.245	0.236	0.239	0.235	0.097	0.094	0.096	0.096	0.095	0.091	0.222	0.221	0.222	0.197	0.205	0.2	0.092	0.089	0.09	0.09	0.089	0.089	0.236
0:20:06	0.261	0.254	0.245	0.208	0.21	0.204	0.094	0.095	0.096	0.091	0.092	0.091	0.258	0.243	0.247	0.195	0.197	0.194	0.096	0.097	0.109	0.093	0.093	0.091	0.262	0.259	0.261	0.248	0.252	0.248	0.098	0.094	0.094	0.095	0.094	0.09	0.231	0.228	0.232	0.188	0.189	0.194	0.091	0.088	0.089	0.089	0.088	0.088	0.247
0:30:06	0.289	0.291	0.276	0.209	0.21	0.205	0.098	0.1	0.1	0.092	0.094	0.092	0.287	0.273	0.278	0.183	0.186	0.182	0.1	0.1	0.114	0.094	0.093	0.092	0.292	0.289	0.291	0.269	0.276	0.271	0.103	0.099	0.1	0.093	0.092	0.089	0.253	0.251	0.255	0.181	0.18	0.186	0.094	0.091	0.092	0.089	0.089	0.089	0.272
0:40:06	0.332	0.329	0.318	0.213	0.214	0.209	0.101	0.102	0.104	0.093	0.093	0.092	0.329	0.316	0.322	0.177	0.179	0.176	0.104	0.105	0.115	0.094	0.093	0.093	0.336	0.331	0.334	0.299	0.307	0.301	0.108	0.102	0.104	0.092	0.091	0.088	0.287	0.285	0.289	0.174	0.172	0.177	0.097	0.093	0.094	0.092	0.09	0.09	0.308
0:50:06	0.387	0.386	0.369	0.221	0.224	0.217	0.108	0.11	0.11	0.093	0.094	0.093	0.381	0.37	0.375	0.172	0.176	0.172	0.111	0.113	0.122	0.097	0.095	0.094	0.391	0.383	0.385	0.329	0.342	0.33	0.116	0.109	0.111	0.092	0.092	0.088	0.331	0.328	0.334	0.168	0.167	0.169	0.103	0.099	0.099	0.091	0.091	0.091	0.352
1:00:06	0.454	0.454	0.428	0.232	0.234	0.229	0.12	0.12	0.12	0.093	0.093	0.093	0.431	0.421	0.429	0.168	0.171	0.168	0.12	0.121	0.127	0.097	0.096	0.095	0.448	0.438	0.443	0.363	0.373	0.364	0.125	0.118	0.122	0.093	0.092	0.089	0.38	0.378	0.384	0.165	0.163	0.162	0.111	0.107	0.107	0.092	0.091	0.092	0.407
1:10:06	0.518	0.521	0.489	0.248	0.25	0.242	0.132	0.132	0.132	0.093	0.092	0.092	0.494	0.479	0.49	0.166	0.169	0.165	0.133	0.135	0.143	0.097	0.094	0.095	0.509	0.486	0.504	0.407	0.42	0.406	0.14	0.13	0.134	0.093	0.092	0.088	0.44	0.436	0.443	0.159	0.159	0.157	0.119	0.115	0.116	0.091	0.09	0.09	0.471
1:20:06	0.577	0.581	0.544	0.268	0.27	0.262	0.147	0.148	0.149	0.093	0.092	0.091	0.545	0.533	0.549	0.161	0.164	0.16	0.15	0.154	0.162	0.095	0.095	0.093	0.563	0.534	0.558	0.464	0.479	0.462	0.155	0.144	0.148	0.091	0.09	0.087	0.482	0.478	0.487	0.154	0.152	0.156	0.131	0.128	0.128	0.091	0.089	0.091	0.518
1:30:06	0.628	0.625	0.584	0.294	0.298	0.288	0.176	0.173	0.174	0.091	0.091	0.091	0.586	0.568	0.585	0.159	0.161	0.158	0.175	0.179	0.192	0.094	0.094	0.092	0.602	0.567	0.593	0.518	0.532	0.515	0.178	0.163	0.169	0.09	0.089	0.087	0.525	0.521	0.531	0.153	0.15	0.153	0.15	0.145	0.145	0.091	0.089	0.091	0.569
1:40:06	0.689	0.674	0.624	0.33	0.335	0.323	0.206	0.203	0.204	0.091	0.09	0.09	0.626	0.606	0.623	0.156	0.158	0.155	0.205	0.21	0.224	0.094	0.092	0.092	0.635	0.585	0.615	0.566	0.579	0.564	0.2	0.183	0.191	0.091	0.09	0.086	0.56	0.555	0.566	0.15	0.148	0.148	0.168	0.165	0.169	0.089	0.088	0.09	0.602
1:50:06	0.74	0.72	0.66	0.365	0.372	0.359	0.241	0.239	0.24	0.091	0.09	0.09	0.663	0.638	0.656	0.153	0.155	0.152	0.241	0.247	0.26	0.093	0.093	0.092	0.663	0.601	0.632	0.613	0.629	0.61	0.225	0.205	0.213	0.09	0.089	0.086	0.587	0.583	0.594	0.15	0.149	0.149	0.193	0.195	0.194	0.09	0.088	0.089	0.628
2:00:06	0.814	0.775	0.711	0.414	0.419	0.407	0.283	0.283	0.284	0.091	0.089	0.089	0.71	0.677	0.698	0.152	0.154	0.151	0.284	0.288	0.298	0.092	0.092	0.091	0.695	0.615	0.651	0.679	0.689	0.67	0.254	0.23	0.24	0.091	0.089	0.087	0.626	0.623	0.635	0.148	0.146	0.147	0.227	0.225	0.228	0.089	0.088	0.089	0.661
2:10:06	0.889	0.877	0.767	0.462	0.469	0.453	0.31	0.309	0.312	0.09	0.089	0.089	0.768	0.73	0.754	0.15	0.154	0.151	0.315	0.323	0.329	0.093	0.092	0.092	0.728	0.633	0.675	0.737	0.751	0.729	0.281	0.261	0.271	0.091	0.09	0.086	0.674	0.671	0.689	0.148	0.145	0.148	0.266	0.265	0.269	0.088	0.087	0.088	0.7
2:20:06	0.923	0.915	0.842	0.502	0.511	0.494	0.368	0.367	0.371	0.09	0.089	0.089	0.837	0.77	0.797	0.15	0.152	0.149	0.371	0.383	0.388	0.092	0.091	0.09	0.753	0.642	0.688	0.776	0.792	0.773	0.31	0.28	0.288	0.091	0.089	0.085	0.715	0.715	0.737	0.147	0.144	0.146	0.287	0.282	0.288	0.087	0.087	0.088	0.725
2:30:06	0.965	0.952	0.886	0.563	0.576	0.556	0.419	0.42	0.424	0.089	0.088	0.089	0.882	0.833	0.863	0.148	0.151	0.148	0.417	0.427	0.432	0.092	0.092	0.091	0.787	0.647	0.698	0.816	0.852	0.835	0.352	0.306	0.319	0.091	0.089	0.086	0.753	0.755	0.778	0.147	0.142	0.145	0.332	0.328	0.334	0.089	0.087	0.089	0.751
2:40:06	0.994	0.982	0.912	0.637	0.652	0.63	0.459	0.462	0.469	0.089	0.087	0.089	0.902	0.865	0.894	0.148	0.15	0.148	0.467	0.48	0.49	0.091	0.09	0.09	0.807	0.652	0.707	0.866	0.882	0.866	0.383	0.345	0.353	0.091	0.089	0.086	0.806	0.81	0.835	0.146	0.142	0.148	0.373	0.366	0.385	0.088	0.087	0.088	0.78
2:50:06	1.038	1.03	0.95	0.729	0.745	0.721	0.517	0.523	0.532	0.091	0.089	0.089	0.936	0.896	0.92	0.146	0.149	0.146	0.532	0.551	0.559	0.091	0.092	0.09	0.811	0.663	0.713	0.901	0.916	0.902	0.417	0.368	0.379	0.093	0.091	0.086	0.865	0.867	0.887	0.147	0.143	0.151	0.415	0.396	0.427	0.089	0.087	0.088	0.807
3:00:06	1.068	1.056	0.976	0.797	0.812	0.787	0.564	0.574	0.588	0.09	0.087	0.088	0.962	0.917	0.944	0.147	0.149	0.147	0.579	0.596	0.616	0.091	0.089	0.089	0.811	0.661	0.717	0.913	0.933	0.913	0.455	0.391	0.403	0.093	0.091	0.085	0.885	0.886	0.907	0.148	0.144	0.155	0.453	0.417	0.46	0.087	0.086	0.088	0.813
3:10:06	1.093	1.085	1.003	0.889	0.901	0.878	0.608	0.622	0.64	0.089	0.087	0.087	0.99	0.944	0.973	0.146	0.148	0.147	0.627	0.649	0.683	0.09	0.089	0.089	0.821	0.665	0.724	0.932	0.948	0.931	0.507	0.414	0.425	0.095	0.093	0.086	0.911	0.912	0.935	0.147	0.147	0.166	0.491	0.438	0.494	0.086	0.085	0.086	0.832
3:20:06	1.115	1.11	1.03	0.942	0.954	0.931	0.647	0.665	0.689	0.089	0.086	0.087	1.014	0.967	0.998	0.145	0.148	0.145	0.673	0.7	0.735	0.088	0.089	0.088	0.829	0.662	0.716	0.944	0.963	0.945	0.56	0.435	0.448	0.097	0.092	0.086	0.932	0.934	0.958	0.149	0.147	0.166	0.527	0.46	0.527	0.087	0.086	0.087	0.843
3:30:06	1.143	1.141	1.054	0.989	1.001	0.978	0.689	0.709	0.739	0.089	0.086	0.087	1.04	0.993	1.025	0.144	0.147	0.145	0.722	0.763	0.808	0.087	0.087	0.089	0.834	0.66	0.705	0.958	0.978	0.959	0.603	0.446	0.458	0.1	0.095	0.086	0.957	0.963	0.983	0.153	0.15	0.177	0.562	0.472	0.555	0.087	0.086	0.087	0.86
3:40:06	1.175	1.173	1.092	1.038	1.048	1.024	0.747	0.796	0.837	0.088	0.087	0.087	1.08	1.028	1.057	0.143	0.147	0.147	0.822	0.841	0.858	0.089	0.09	0.088	0.858	0.653	0.703	0.977	0.999	0.981	0.662	0.478	0.477	0.105	0.101	0.086	0.994	0.997	1.017	0.155	0.159	0.188	0.604	0.495	0.595	0.085	0.085	0.086	0.88
3:50:06	1.204	1.201	1.121	1.078	1.089	1.066	0.829	0.847	0.878	0.09	0.086	0.087	1.106	1.057	1.085	0.144	0.146	0.145	0.851	0.875	0.891	0.089	0.09	0.091	0.865	0.647	0.692	0.989	1.011	0.993	0.723	0.494	0.495	0.111	0.102	0.088	1.022	1.022	1.045	0.163	0.164	0.214	0.651	0.511	0.632	0.087	0.086	0.087	0.894
4:00:06	1.222	1.218	1.138	1.104	1.115	1.094	0.853	0.867	0.887	0.088	0.086	0.088	1.131	1.08	1.11	0.143	0.146	0.145	0.879	0.9	0.911	0.089	0.088	0.089	0.866	0.64	0.685	0.996	1.017	1.001	0.729	0.494	0.496	0.119	0.108	0.087	1.046	1.052	1.072	0.168	0.173	0.236	0.681	0.522	0.66	0.086	0.085	0.086	0.9
4:10:06	1.243	1.242	1.167	1.134	1.145	1.122	0.876	0.889	0.91	0.089	0.086	0.088	1.16	1.102	1.132	0.143	0.146	0.146	0.908	0.929	0.942	0.089	0.089	0.089	0.873	0.631	0.68	1.005	1.029	1.013	0.764	0.501	0.502	0.13	0.116	0.088	1.071	1.077	1.097	0.18	0.187	0.279	0.733	0.534	0.692	0.087	0.086	0.087	0.916
4:20:06	1.269	1.258	1.179	1.156	1.168	1.146	0.899	0.91	0.924	0.09	0.086	0.086	1.178	1.125	1.156	0.144	0.147	0.15	0.931	0.955	0.965	0.087	0.09	0.088	0.877	0.626	0.673	1.014	1.034	1.021	0.77	0.499	0.503	0.146	0.127	0.09	1.095	1.103	1.119	0.195	0.208	0.291	0.765	0.545	0.733	0.087	0.085	0.087	0.927
4:30:06	1.285	1.29	1.204	1.185	1.196	1.177	0.928	0.941	0.956	0.089	0.086	0.087	1.202	1.153	1.183	0.143	0.147	0.152	0.968	0.996	1.004	0.087	0.087	0.088	0.901	0.62	0.666	1.032	1.049	1.037	0.811	0.514	0.52	0.166	0.141	0.092	1.124	1.13	1.151	0.215	0.232	0.311	0.784	0.555	0.766	0.086	0.085	0.086	0.944
4:40:06	1.29	1.309	1.225	1.211	1.222	1.203	0.954	0.967	0.987	0.087	0.086	0.087	1.225	1.176	1.204	0.144	0.148	0.157	1.001	1.025	1.025	0.088	0.086	0.088	0.908	0.611	0.657	1.039	1.059	1.043	0.829	0.52	0.53	0.189	0.162	0.095	1.151	1.153	1.174	0.243	0.261	0.346	0.806	0.563	0.786	0.085	0.084	0.086	0.962
4:50:06	1.3	1.316	1.262	1.241	1.251	1.233	0.98	0.998	1.015	0.089	0.088	0.087	1.249	1.198	1.227	0.145	0.15	0.16	1.038	1.065	1.05	0.087	0.087	0.088	0.929	0.615	0.66	1.05	1.076	1.058	0.853	0.528	0.564	0.221	0.186	0.099	1.177	1.18	1.201	0.283	0.289	0.376	0.834	0.569	0.811	0.086	0.084	0.086	0.978
5:00:06	1.304	1.322	1.271	1.257	1.266	1.248	1.003	1.02	1.039	0.089	0.09	0.087	1.269	1.212	1.24	0.146	0.153	0.166	1.057	1.084	1.071	0.088	0.088	0.089	0.928	0.603	0.652	1.05	1.08	1.063	0.852	0.525	0.572	0.259	0.216	0.105	1.192	1.196	1.214	0.314	0.319	0.407	0.855	0.578	0.833	0.086	0.085	0.086	0.981
5:10:06	1.313	1.334	1.291	1.284	1.293	1.275	1.034	1.052	1.069	0.089	0.089	0.086	1.292	1.241	1.274	0.148	0.156	0.181	1.09	1.114	1.101	0.089	0.089	0.089	0.946	0.607	0.669	1.064	1.09	1.078	0.88	0.539	0.594	0.282	0.255	0.114	1.224	1.235	1.255	0.338	0.353	0.453	0.88	0.586	0.855	0.086	0.085	0.086	1.004
5:20:06	1.319	1.356	1.294	1.3	1.31	1.292	1.057	1.077	1.093	0.089	0.089	0.086	1.302	1.265	1.289	0.15	0.161	0.194	1.113	1.142	1.121	0.085	0.088	0.087	0.949	0.598	0.661	1.068	1.09	1.082	0.888	0.541	0.598	0.3	0.264	0.122	1.252	1.261	1.274	0.374	0.386	0.474	0.902	0.589	0.875	0.085	0.084	0.085	1.01
5:30:06	1.322	1.356	1.298	1.32	1.331	1.316	1.085	1.104	1.12	0.089	0.089	0.087	1.314	1.277	1.306	0.154	0.171	0.217	1.144	1.171	1.14	0.087	0.087	0.089	0.952	0.608	0.654	1.08	1.104	1.09	0.917	0.548	0.607	0.342	0.296	0.138	1.278	1.28	1.291	0.412	0.431	0.516	0.926	0.59	0.896	0.085	0.084	0.085	1.023
5:40:06	1.328	1.36	1.312	1.339	1.359	1.343	1.111	1.13	1.144	0.087	0.09	0.085	1.322	1.292	1.311	0.16	0.182	0.251	1.169	1.194	1.167	0.086	0.085	0.086	0.961	0.596	0.654	1.084	1.105	1.095	0.924	0.548	0.625	0.372	0.337	0.156	1.297	1.293	1.302	0.458	0.477	0.529	0.95	0.587	0.92	0.084	0.083	0.084	1.037
5:50:06	1.363	1.369	1.32	1.367	1.375	1.355	1.139	1.161	1.173	0.087	0.1	0.085	1.333	1.3	1.327	0.169	0.196	0.283	1.201	1.228	1.202	0.086	0.085	0.085	0.976	0.61	0.648	1.092	1.117	1.104	0.949	0.551	0.648	0.417	0.373	0.18	1.311	1.309	1.318	0.522	0.543	0.539	0.976	0.586	0.944	0.084	0.083	0.084	1.053
6:00:06	1.355	1.375	1.319	1.376	1.382	1.362	1.157	1.179	1.203	0.088	0.098	0.086	1.336	1.301	1.331	0.18	0.221	0.316	1.231	1.248	1.218	0.087	0.087	0.087	0.973	0.605	0.641	1.096	1.12	1.108	0.962	0.551	0.652	0.468	0.418	0.21	1.32	1.316	1.323	0.582	0.602	0.536	0.996	0.586	0.964	0.084	0.084	0.084	1.062
6:10:06	1.357	1.373	1.322	1.384	1.389	1.369	1.174	1.211	1.228	0.088	0.093	0.088	1.338	1.308	1.335	0.194	0.245	0.337	1.252	1.263	1.229	0.084	0.085	0.085	0.975	0.6	0.632	1.093	1.12	1.114	0.983	0.545	0.656	0.503	0.461	0.245	1.33	1.325	1.333	0.636	0.647	0.538	1.014	0.586	0.984	0.085	0.084	0.084	1.072
6:20:06	1.382	1.38	1.328	1.391	1.396	1.376	1.199	1.231	1.241	0.086	0.102	0.089	1.347	1.315	1.339	0.218	0.287	0.392	1.267	1.276	1.245	0.085	0.086	0.085	0.971	0.594	0.63	1.095	1.127	1.126	0.984	0.549	0.66	0.547	0.505	0.268	1.342	1.338	1.343	0.706	0.674	0.536	1.038	0.584	1	0.084	0.083	0.084	1.081
6:30:06	1.357	1.374	1.336	1.399	1.403	1.384	1.229	1.248	1.256	0.087	0.106	0.086	1.351	1.324	1.349	0.247	0.326	0.435	1.283	1.293	1.258	0.087	0.086	0.086	0.976	0.597	0.63	1.106	1.133	1.142	1	0.551	0.663	0.589	0.552	0.289	1.35	1.345	1.354	0.747	0.71	0.536	1.066	0.584	1.023	0.085	0.084	0.085	1.087
6:40:06	1.359	1.374	1.335	1.402	1.407	1.387	1.243	1.261	1.267	0.089	0.107	0.087	1.35	1.321	1.346	0.287	0.343	0.474	1.294	1.304	1.269	0.086	0.086	0.086	0.966	0.594	0.625	1.105	1.137	1.145	1.012	0.552	0.665	0.628	0.586	0.334	1.356	1.353	1.359	0.775	0.741	0.526	1.088	0.584	1.044	0.085	0.084	0.085	1.09
6:50:06	1.365	1.386	1.34	1.407	1.412	1.392	1.255	1.275	1.28	0.087	0.111	0.09	1.356	1.326	1.358	0.326	0.383	0.53	1.308	1.315	1.279	0.086	0.087	0.086	0.963	0.597	0.622	1.108	1.155	1.149	1.025	0.548	0.667	0.655	0.615	0.367	1.366	1.36	1.368	0.814	0.759	0.521	1.114	0.586	1.066	0.085	0.084	0.084	1.087
7:00:06	1.365	1.383	1.344	1.411	1.415	1.395	1.267	1.285	1.292	0.088	0.111	0.097	1.36	1.329	1.361	0.35	0.434	0.594	1.32	1.324	1.29	0.087	0.086	0.087	0.958	0.596	0.624	1.116	1.159	1.144	1.058	0.555	0.669	0.689	0.652	0.411	1.372	1.371	1.376	0.839	0.779	0.518	1.136	0.584	1.092	0.084	0.084	0.084	1.09
7:10:06	1.368	1.384	1.355	1.415	1.42	1.401	1.281	1.3	1.302	0.088	0.122	0.089	1.363	1.335	1.365	0.396	0.489	0.667	1.33	1.332	1.298	0.086	0.086	0.088	0.951	0.59	0.615	1.119	1.16	1.141	1.073	0.552	0.667	0.721	0.685	0.46	1.381	1.375	1.382	0.859	0.799	0.52	1.155	0.584	1.11	0.085	0.084	0.085	1.087
7:20:06	1.384	1.387	1.355	1.419	1.423	1.403	1.294	1.313	1.312	0.089	0.138	0.092	1.369	1.34	1.37	0.44	0.544	0.735	1.34	1.339	1.307	0.086	0.085	0.085	0.943	0.589	0.617	1.122	1.155	1.138	1.082	0.552	0.67	0.749	0.715	0.505	1.388	1.384	1.393	0.871	0.812	0.508	1.172	0.585	1.129	0.084	0.083	0.084	1.093
7:30:06	1.384	1.393	1.368	1.423	1.426	1.407	1.311	1.328	1.334	0.099	0.156	0.099	1.372	1.344	1.373	0.498	0.616	0.792	1.35	1.345	1.319	0.088	0.089	0.089	0.983	0.596	0.63	1.147	1.163	1.14	1.088	0.557	0.672	0.822	0.789	0.569	1.396	1.391	1.399	0.929	0.854	0.511	1.197	0.592	1.146	0.087	0.085	0.085	1.093
7:40:06	1.376	1.394	1.361	1.424	1.428	1.409	1.322	1.336	1.338	0.093	0.189	0.105	1.376	1.351	1.374	0.556	0.689	0.838	1.359	1.351	1.325	0.086	0.088	0.089	0.956	0.591	0.623	1.141	1.155	1.146	1.095	0.559	0.664	0.841	0.814	0.618	1.4	1.397	1.407	0.92	0.886	0.518	1.211	0.589	1.168	0.086	0.085	0.085	1.093
7:50:06	1.378	1.396	1.367	1.426	1.43	1.41	1.331	1.344	1.35	0.103	0.192	0.118	1.38	1.355	1.381	0.625	0.774	0.877	1.366	1.358	1.327	0.086	0.088	0.087	0.952	0.59	0.621	1.143	1.17	1.128	1.111	0.557	0.66	0.868	0.838	0.667	1.41	1.406	1.414	0.935	0.896	0.512	1.229	0.591	1.183	0.085	0.084	0.085	1.093
8:00:06	1.384	1.392	1.367	1.426	1.43	1.411	1.34	1.352	1.357	0.103	0.186	0.118	1.386	1.36	1.387	0.706	0.836	0.915	1.37	1.362	1.339	0.087	0.087	0.089	0.93	0.588	0.621	1.142	1.144	1.128	1.112	0.556	0.654	0.884	0.858	0.715	1.417	1.412	1.421	0.958	0.899	0.508	1.242	0.59	1.201	0.086	0.085	0.085	1.094
8:10:06	1.387	1.398	1.372	1.428	1.431	1.411	1.347	1.359	1.366	0.118	0.21	0.135	1.389	1.365	1.39	0.79	0.867	0.939	1.376	1.366	1.342	0.085	0.086	0.089	0.939	0.588	0.616	1.125	1.144	1.131	1.106	0.552	0.654	0.899	0.87	0.752	1.422	1.418	1.427	0.972	0.905	0.503	1.258	0.587	1.22	0.086	0.085	0.085	1.093
8:20:06	1.376	1.395	1.369	1.427	1.43	1.41	1.353	1.366	1.368	0.101	0.242	0.139	1.391	1.368	1.394	0.829	0.901	0.959	1.382	1.368	1.346	0.086	0.086	0.09	0.916	0.581	0.616	1.12	1.135	1.117	1.107	0.553	0.652	0.907	0.883	0.802	1.426	1.423	1.431	0.963	0.91	0.502	1.272	0.585	1.234	0.085	0.084	0.087	1.094
8:30:06	1.393	1.395	1.375	1.426	1.429	1.41	1.362	1.371	1.375	0.121	0.266	0.162	1.397	1.375	1.4	0.884	0.947	1.006	1.387	1.372	1.343	0.086	0.087	0.09	0.913	0.58	0.611	1.123	1.135	1.118	1.117	0.553	0.652	0.923	0.899	0.827	1.435	1.43	1.44	0.978	0.902	0.505	1.282	0.587	1.254	0.085	0.085	0.085	1.1
8:40:06	1.389	1.398	1.375	1.427	1.43	1.411	1.369	1.377	1.38	0.159	0.312	0.189	1.401	1.38	1.403	0.933	0.989	1.036	1.389	1.389	1.352	0.087	0.087	0.091	0.922	0.581	0.613	1.12	1.137	1.118	1.127	0.555	0.649	0.939	0.915	0.853	1.441	1.435	1.446	0.943	0.901	0.506	1.296	0.586	1.268	0.087	0.085	0.086	1.106
8:50:06	1.385	1.4	1.376	1.427	1.43	1.411	1.375	1.38	1.383	0.137	0.311	0.223	1.405	1.387	1.411	0.97	1.022	1.073	1.394	1.395	1.349	0.084	0.086	0.088	0.9	0.57	0.604	1.113	1.135	1.109	1.127	0.55	0.642	0.953	0.928	0.874	1.449	1.444	1.455	0.94	0.898	0.5	1.309	0.586	1.281	0.086	0.085	0.086	1.108
9:00:06	1.378	1.399	1.376	1.426	1.429	1.41	1.378	1.384	1.386	0.151	0.383	0.228	1.408	1.395	1.417	1.003	1.055	1.106	1.396	1.396	1.35	0.087	0.087	0.092	0.912	0.565	0.601	1.119	1.13	1.114	1.122	0.548	0.64	0.972	0.944	0.89	1.453	1.448	1.46	0.969	0.914	0.496	1.323	0.584	1.295	0.086	0.086	0.085	1.11
9:10:06	1.383	1.399	1.379	1.425	1.429	1.411	1.383	1.387	1.389	0.161	0.397	0.224	1.411	1.396	1.421	1.029	1.074	1.127	1.42	1.403	1.372	0.086	0.087	0.089	0.895	0.566	0.594	1.11	1.125	1.107	1.124	0.546	0.634	0.981	0.956	0.897	1.455	1.455	1.466	0.942	0.884	0.498	1.332	0.581	1.305	0.087	0.087	0.086	1.116
9:20:06	1.375	1.395	1.378	1.425	1.428	1.41	1.387	1.391	1.39	0.2	0.463	0.271	1.412	1.399	1.424	1.058	1.109	1.168	1.415	1.403	1.361	0.085	0.087	0.091	0.893	0.56	0.594	1.111	1.122	1.104	1.125	0.543	0.637	0.994	0.971	0.91	1.462	1.458	1.471	0.942	0.884	0.498	1.347	0.58	1.319	0.088	0.087	0.088	1.122
9:30:06	1.378	1.39	1.376	1.423	1.426	1.408	1.388	1.392	1.389	0.209	0.527	0.291	1.413	1.401	1.426	1.076	1.123	1.186	1.411	1.401	1.354	0.086	0.088	0.092	0.891	0.556	0.591	1.103	1.117	1.096	1.111	0.544	0.636	1.007	0.98	0.917	1.463	1.459	1.471	0.916	0.886	0.495	1.354	0.579	1.329	0.089	0.089	0.088	1.128
9:40:06	1.362	1.388	1.38	1.423	1.426	1.408	1.391	1.393	1.395	0.224	0.572	0.32	1.417	1.407	1.43	1.12	1.159	1.219	1.409	1.404	1.361	0.088	0.088	0.092	0.89	0.562	0.589	1.106	1.114	1.093	1.106	0.541	0.634	1.013	0.991	0.931	1.47	1.463	1.475	0.914	0.846	0.497	1.365	0.576	1.343	0.09	0.09	0.089	1.134
9:50:06	1.355	1.384	1.375	1.422	1.426	1.408	1.392	1.398	1.401	0.258	0.563	0.381	1.42	1.407	1.431	1.142	1.187	1.248	1.413	1.403	1.351	0.087	0.09	0.092	0.884	0.552	0.593	1.099	1.11	1.092	1.096	0.537	0.629	1.025	1.003	0.938	1.472	1.463	1.476	0.921	0.852	0.499	1.373	0.578	1.357	0.09	0.091	0.089	1.143
10:00:06	1.358	1.378	1.372	1.423	1.427	1.409	1.4	1.4	1.407	0.297	0.61	0.388	1.418	1.413	1.429	1.166	1.22	1.247	1.409	1.41	1.358	0.089	0.09	0.096	0.884	0.548	0.586	1.098	1.107	1.094	1.085	0.536	0.621	1.034	1.011	0.948	1.473	1.462	1.475	0.908	0.868	0.499	1.382	0.574	1.369	0.092	0.093	0.09	1.154
10:10:06	1.343	1.373	1.37	1.422	1.426	1.409	1.398	1.4	1.408	0.301	0.628	0.457	1.418	1.409	1.43	1.202	1.258	1.278	1.412	1.413	1.356	0.086	0.089	0.093	0.874	0.546	0.577	1.095	1.103	1.085	1.077	0.533	0.624	1.045	1.023	0.958	1.471	1.462	1.477	0.914	0.841	0.498	1.385	0.575	1.377	0.093	0.094	0.091	1.158
10:20:06	1.353	1.368	1.368	1.422	1.427	1.409	1.397	1.4	1.404	0.385	0.677	0.471	1.416	1.405	1.428	1.218	1.259	1.289	1.41	1.414	1.352	0.087	0.089	0.093	0.875	0.544	0.575	1.091	1.101	1.081	1.066	0.523	0.612	1.053	1.033	0.966	1.47	1.455	1.475	0.88	0.822	0.495	1.392	0.576	1.385	0.097	0.095	0.092	1.165
10:30:06	1.334	1.359	1.361	1.422	1.427	1.409	1.399	1.399	1.408	0.373	0.729	0.522	1.42	1.404	1.423	1.248	1.285	1.305	1.412	1.407	1.346	0.089	0.09	0.097	0.871	0.541	0.569	1.093	1.098	1.076	1.055	0.521	0.608	1.063	1.041	0.976	1.459	1.442	1.465	0.871	0.87	0.499	1.399	0.571	1.394	0.095	0.103	0.095	1.171
10:40:06	1.337	1.358	1.356	1.423	1.428	1.41	1.399	1.403	1.402	0.405	0.747	0.539	1.408	1.395	1.421	1.262	1.303	1.318	1.409	1.408	1.346	0.086	0.09	0.095	0.869	0.529	0.57	1.092	1.093	1.073	1.047	0.515	0.604	1.074	1.05	0.982	1.449	1.44	1.449	0.864	0.873	0.493	1.402	0.575	1.401	0.097	0.101	0.097	1.178
10:50:06	1.334	1.358	1.353	1.423	1.428	1.41	1.405	1.401	1.404	0.45	0.8	0.574	1.401	1.391	1.415	1.288	1.321	1.336	1.418	1.407	1.407	0.088	0.093	0.097	0.867	0.536	0.562	1.098	1.091	1.072	1.041	0.515	0.6	1.089	1.067	0.994	1.444	1.431	1.433	0.862	0.859	0.497	1.406	0.569	1.408	0.1	0.107	0.099	1.188
11:00:06	1.323	1.366	1.345	1.423	1.428	1.41	1.406	1.399	1.401	0.55	0.824	0.567	1.396	1.381	1.412	1.31	1.335	1.344	1.417	1.404	1.352	0.089	0.094	0.1	0.862	0.53	0.556	1.089	1.09	1.068	1.033	0.51	0.593	1.107	1.082	1.003	1.429	1.429	1.421	0.853	0.818	0.498	1.411	0.569	1.413	0.105	0.111	0.101	1.198
11:10:06	1.435	1.446	1.344	1.426	1.431	1.413	1.411	1.401	1.401	0.556	0.885	0.618	1.39	1.373	1.406	1.323	1.349	1.354	1.422	1.404	1.356	0.09	0.096	0.101	0.862	0.522	0.564	1.092	1.086	1.075	1.035	0.51	0.597	1.109	1.095	1.016	1.427	1.425	1.423	0.851	0.881	0.5	1.416	0.569	1.42	0.114	0.12	0.106	1.208
11:20:06	1.379	1.412	1.338	1.426	1.429	1.413	1.406	1.395	1.395	0.553	0.909	0.651	1.383	1.367	1.398	1.336	1.355	1.355	1.426	1.411	1.363	0.092	0.097	0.103	0.86	0.516	0.552	1.087	1.083	1.073	1.025	0.508	0.588	1.113	1.098	1.023	1.421	1.423	1.414	0.846	0.942	0.497	1.419	0.562	1.423	0.119	0.127	0.109	1.215
11:30:06	1.403	1.438	1.332	1.427	1.431	1.415	1.408	1.394	1.393	0.59	0.936	0.673	1.377	1.364	1.397	1.345	1.364	1.36	1.422	1.4	1.371	0.091	0.099	0.103	0.855	0.519	0.548	1.082	1.078	1.058	1.017	0.505	0.58	1.111	1.1	1.031	1.421	1.434	1.412	0.841	0.937	0.499	1.422	0.563	1.427	0.131	0.136	0.112	1.223
11:40:06	1.403	1.41	1.329	1.429	1.433	1.417	1.407	1.394	1.446	0.667	1.014	0.749	1.372	1.357	1.391	1.357	1.38	1.371	1.422	1.405	1.39	0.094	0.099	0.106	0.85	0.511	0.55	1.08	1.073	1.055	1.019	0.504	0.58	1.112	1.104	1.043	1.426	1.422	1.41	0.847	0.915	0.502	1.427	0.568	1.431	0.136	0.155	0.117	1.237
11:50:06	1.394	1.421	1.325	1.43	1.433	1.418	1.404	1.39	1.411	0.688	1.013	0.746	1.366	1.35	1.382	1.367	1.382	1.37	1.417	1.394	1.369	0.096	0.103	0.111	0.85	0.508	0.543	1.078	1.071	1.064	1.013	0.5	0.569	1.115	1.099	1.049	1.442	1.421	1.404	0.845	0.888	0.5	1.43	0.56	1.434	0.149	0.165	0.124	1.246
12:00:06	1.352	1.431	1.498	1.433	1.437	1.421	1.416	1.44	1.447	0.72	1.076	0.822	1.419	1.388	1.394	1.38	1.389	1.375	1.472	1.397	1.403	0.098	0.108	0.114	0.85	0.503	0.54	1.079	1.071	1.054	1.01	0.503	0.571	1.112	1.1	1.073	1.419	1.436	1.4	0.849	0.902	0.5	1.432	0.56	1.439	0.173	0.184	0.139	1.261
12:10:06	1.385	1.355	1.403	1.435	1.437	1.422	1.418	1.432	1.424	0.79	1.067	0.841	1.38	1.413	1.431	1.389	1.392	1.377	1.431	1.397	1.384	0.097	0.109	0.113	0.847	0.501	0.535	1.075	1.061	1.052	1.007	0.486	0.571	1.112	1.101	1.084	1.477	1.429	1.406	0.851	0.938	0.505	1.435	0.554	1.443	0.189	0.196	0.148	1.272
12:20:06	1.396	1.394	1.392	1.437	1.439	1.424	1.413	1.434	1.455	0.818	1.095	0.876	1.394	1.406	1.382	1.387	1.389	1.371	1.412	1.395	1.364	0.103	0.114	0.123	0.852	0.501	0.529	1.071	1.058	1.043	1.003	0.485	0.562	1.11	1.1	1.094	1.42	1.421	1.411	0.85	0.948	0.504	1.437	0.556	1.444	0.199	0.219	0.16	1.27
12:30:06	1.417	1.444	1.424	1.441	1.443	1.427	1.448	1.446	1.449	0.898	1.117	0.911	1.443	1.412	1.474	1.402	1.396	1.377	1.457	1.395	1.358	0.106	0.118	0.125	0.848	0.493	0.521	1.07	1.053	1.051	1	0.48	0.562	1.114	1.1	1.114	1.435	1.432	1.421	0.923	0.927	0.507	1.443	0.555	1.451	0.232	0.245	0.183	1.28
12:40:06	1.441	1.513	1.357	1.441	1.443	1.428	1.428	1.416	1.453	0.947	1.163	0.958	1.442	1.397	1.415	1.398	1.397	1.379	1.414	1.396	1.386	0.111	0.123	0.13	0.844	0.484	0.516	1.072	1.049	1.044	0.996	0.477	0.554	1.114	1.1	1.119	1.422	1.42	1.421	0.914	0.921	0.505	1.441	0.55	1.453	0.249	0.266	0.204	1.284
12:50:06	1.385	1.407	1.44	1.443	1.447	1.43	1.421	1.427	1.441	1.001	1.165	0.997	1.497	1.413	1.446	1.405	1.398	1.396	1.418	1.394	1.416	0.116	0.129	0.137	0.842	0.484	0.52	1.074	1.043	1.045	0.992	0.477	0.552	1.114	1.101	1.119	1.417	1.423	1.421	0.916	0.906	0.504	1.444	0.563	1.457	0.277	0.294	0.233	1.281
13:00:06	1.373	1.509	1.406	1.444	1.447	1.431	1.415	1.408	1.391	1.029	1.193	1.012	1.428	1.416	1.468	1.407	1.407	1.378	1.413	1.391	1.334	0.12	0.134	0.144	0.845	0.478	0.516	1.067	1.038	1.037	0.988	0.474	0.546	1.112	1.099	1.117	1.419	1.418	1.423	0.954	0.912	0.502	1.445	0.556	1.457	0.299	0.322	0.249	1.274
13:10:06	1.399	1.449	1.398	1.447	1.448	1.431	1.438	1.425	1.44	1.033	1.197	1.059	1.444	1.433	1.445	1.408	1.399	1.387	1.413	1.39	1.395	0.135	0.147	0.158	0.856	0.481	0.51	1.063	1.036	1.038	0.989	0.485	0.551	1.112	1.099	1.12	1.416	1.421	1.417	0.936	0.937	0.506	1.449	0.556	1.46	0.335	0.359	0.298	1.266
13:20:06	1.342	1.427	1.369	1.448	1.448	1.432	1.418	1.405	1.418	1.106	1.217	1.071	1.465	1.39	1.425	1.41	1.407	1.382	1.405	1.389	1.427	0.146	0.16	0.172	0.849	0.478	0.511	1.072	1.032	1.041	0.988	0.477	0.546	1.116	1.099	1.12	1.412	1.484	1.432	0.958	0.924	0.502	1.451	0.554	1.46	0.367	0.395	0.34	1.258
13:30:06	1.349	1.44	1.398	1.448	1.447	1.433	1.412	1.399	1.389	1.117	1.222	1.074	1.384	1.402	1.412	1.41	1.401	1.376	1.414	1.387	1.368	0.158	0.164	0.181	0.846	0.477	0.504	1.058	1.027	1.032	0.983	0.47	0.544	1.11	1.097	1.119	1.416	1.422	1.433	0.947	0.916	0.502	1.452	0.551	1.461	0.406	0.437	0.373	1.247
13:40:06	1.377	1.423	1.453	1.447	1.447	1.43	1.411	1.393	1.382	1.126	1.249	1.085	1.407	1.412	1.445	1.41	1.403	1.374	1.401	1.385	1.344	0.166	0.182	0.198	0.843	0.472	0.498	1.055	1.021	1.025	0.979	0.465	0.539	1.11	1.102	1.119	1.423	1.442	1.434	0.931	0.93	0.506	1.453	0.55	1.462	0.447	0.483	0.415	1.235
13:50:06	1.369	1.449	1.382	1.448	1.455	1.43	1.415	1.415	1.398	1.155	1.242	1.107	1.406	1.377	1.474	1.413	1.403	1.376	1.405	1.384	1.431	0.193	0.199	0.22	0.845	0.466	0.504	1.051	1.025	1.038	0.976	0.465	0.538	1.111	1.098	1.122	1.429	1.538	1.435	0.932	1.01	0.506	1.452	0.553	1.463	0.492	0.537	0.466	1.209
14:00:06	1.4	1.519	1.357	1.45	1.45	1.432	1.416	1.406	1.392	1.115	1.262	1.143	1.411	1.398	1.481	1.416	1.402	1.376	1.404	1.383	1.358	0.214	0.221	0.245	0.849	0.466	0.495	1.054	1.026	1.034	0.974	0.462	0.533	1.113	1.095	1.123	1.43	1.424	1.436	0.95	0.998	0.506	1.447	0.552	1.465	0.544	0.595	0.524	1.192
14:10:06	1.39	1.419	1.451	1.45	1.446	1.431	1.413	1.406	1.384	1.167	1.272	1.155	1.413	1.402	1.448	1.418	1.4	1.376	1.406	1.385	1.42	0.234	0.234	0.273	0.847	0.462	0.486	1.047	1.025	1.04	0.97	0.458	0.529	1.117	1.095	1.124	1.454	1.489	1.441	0.938	1.022	0.505	1.45	0.55	1.467	0.595	0.656	0.571	1.173
14:20:06	1.42	1.435	1.381	1.45	1.446	1.429	1.411	1.401	1.414	1.193	1.284	1.166	1.425	1.357	1.462	1.419	1.404	1.377	1.401	1.383	1.408	0.262	0.252	0.302	0.842	0.454	0.478	1.05	1.022	1.033	0.969	0.459	0.538	1.116	1.096	1.127	1.441	1.419	1.459	0.963	1.017	0.507	1.452	0.552	1.466	0.651	0.72	0.631	1.157
14:30:06	1.396	1.369	1.41	1.449	1.442	1.427	1.413	1.418	1.378	1.199	1.278	1.188	1.436	1.426	1.431	1.423	1.404	1.376	1.396	1.381	1.376	0.29	0.272	0.342	0.838	0.448	0.483	1.06	1.018	1.039	0.965	0.459	0.533	1.118	1.094	1.127	1.441	1.429	1.459	0.974	1.033	0.507	1.454	0.546	1.468	0.708	0.786	0.695	1.138
14:40:06	1.336	1.393	1.361	1.45	1.438	1.43	1.405	1.395	1.377	1.218	1.284	1.206	1.374	1.35	1.438	1.425	1.405	1.38	1.397	1.381	1.388	0.314	0.273	0.378	0.836	0.441	0.475	1.047	1.017	1.035	0.963	0.45	0.524	1.114	1.091	1.128	1.436	1.415	1.471	0.972	1.058	0.507	1.45	0.545	1.466	0.769	0.848	0.753	1.119
14:50:06	1.379	1.454	1.42	1.449	1.444	1.425	1.407	1.398	1.376	1.231	1.294	1.212	1.462	1.394	1.444	1.427	1.407	1.377	1.391	1.38	1.363	0.346	0.293	0.43	0.837	0.438	0.464	1.045	1.015	1.037	0.963	0.451	0.519	1.112	1.09	1.131	1.434	1.412	1.46	0.986	1.061	0.505	1.453	0.549	1.47	0.826	0.905	0.811	1.142
15:00:06	1.353	1.337	1.346	1.441	1.442	1.423	1.403	1.393	1.37	1.233	1.308	1.228	1.435	1.376	1.428	1.429	1.406	1.381	1.387	1.378	1.351	0.379	0.313	0.469	0.838	0.434	0.461	1.046	1.01	1.033	0.961	0.441	0.513	1.107	1.088	1.133	1.436	1.408	1.455	0.991	1.056	0.506	1.46	0.548	1.467	0.876	0.952	0.857	1.096
15:10:06	1.337	1.378	1.369	1.439	1.424	1.417	1.399	1.39	1.367	1.209	1.305	1.237	1.38	1.403	1.376	1.43	1.405	1.38	1.382	1.376	1.322	0.416	0.314	0.52	0.839	0.436	0.455	1.035	1.004	1.025	0.959	0.438	0.51	1.104	1.087	1.135	1.438	1.403	1.476	1.014	1.061	0.506	1.453	0.546	1.47	0.913	0.98	0.893	1.086
15:20:06	1.354	1.42	1.407	1.443	1.423	1.425	1.395	1.38	1.364	1.213	1.305	1.248	1.404	1.339	1.355	1.431	1.406	1.379	1.376	1.373	1.321	0.459	0.351	0.574	0.842	0.431	0.456	1.037	1.008	1.022	0.958	0.43	0.51	1.101	1.084	1.135	1.434	1.401	1.448	1.003	1.063	0.507	1.454	0.548	1.466	0.936	0.995	0.913	1.077
15:30:06	1.309	1.46	1.325	1.441	1.453	1.427	1.391	1.38	1.362	1.243	1.316	1.264	1.356	1.375	1.362	1.436	1.411	1.384	1.376	1.375	1.362	0.506	0.391	0.643	0.84	0.425	0.449	1.035	1.026	1.039	0.956	0.427	0.505	1.101	1.081	1.143	1.449	1.404	1.486	1.03	1.105	0.506	1.458	0.541	1.471	0.948	1.006	0.924	1.08
15:40:06	1.303	1.459	1.342	1.445	1.437	1.422	1.385	1.381	1.359	1.258	1.325	1.265	1.396	1.397	1.379	1.435	1.41	1.386	1.371	1.374	1.342	0.56	0.463	0.72	0.85	0.417	0.443	1.032	1.022	1.036	0.956	0.423	0.499	1.098	1.079	1.14	1.438	1.398	1.469	1.034	1.096	0.507	1.457	0.542	1.467	0.955	1.014	0.932	1.069
15:50:06	1.358	1.392	1.322	1.437	1.423	1.418	1.381	1.371	1.355	1.243	1.319	1.269	1.427	1.411	1.358	1.437	1.413	1.386	1.368	1.371	1.319	0.617	0.518	0.782	0.845	0.409	0.436	1.029	1.011	1.028	0.953	0.425	0.495	1.095	1.083	1.143	1.443	1.39	1.497	1.034	1.104	0.502	1.455	0.539	1.465	0.961	1.021	0.935	1.063
16:00:06	1.327	1.341	1.296	1.442	1.432	1.417	1.379	1.376	1.361	1.263	1.335	1.279	1.385	1.4	1.404	1.438	1.416	1.39	1.366	1.371	1.402	0.678	0.607	0.853	0.865	0.411	0.432	1.059	1.045	1.078	0.953	0.425	0.492	1.095	1.079	1.151	1.431	1.43	1.46	1.067	1.14	0.503	1.458	0.554	1.476	0.965	1.027	0.937	1.05
16:10:06	1.348	1.466	1.298	1.44	1.451	1.417	1.376	1.369	1.377	1.278	1.328	1.287	1.399	1.416	1.437	1.442	1.415	1.39	1.361	1.367	1.39	0.738	0.711	0.892	0.859	0.408	0.428	1.055	1.04	1.072	0.954	0.42	0.488	1.092	1.078	1.152	1.431	1.422	1.493	1.078	1.159	0.505	1.454	0.551	1.477	0.97	1.032	0.942	1.046
16:20:06	1.317	1.417	1.378	1.441	1.453	1.416	1.372	1.365	1.358	1.284	1.347	1.292	1.447	1.477	1.458	1.442	1.424	1.397	1.36	1.366	1.406	0.796	0.796	0.936	0.848	0.396	0.422	1.06	1.053	1.089	0.955	0.416	0.498	1.093	1.089	1.158	1.427	1.451	1.516	1.073	1.172	0.506	1.456	0.549	1.475	0.971	1.038	0.946	1.037
16:30:06	1.328	1.488	1.363	1.441	1.43	1.411	1.368	1.36	1.353	1.291	1.352	1.291	1.393	1.43	1.445	1.437	1.418	1.399	1.355	1.364	1.311	0.851	0.834	0.967	0.858	0.4	0.422	1.06	1.044	1.094	0.953	0.409	0.491	1.087	1.075	1.171	1.424	1.458	1.523	1.072	1.166	0.506	1.46	0.549	1.471	0.976	1.043	0.949	1.029
16:40:06	1.397	1.424	1.289	1.435	1.413	1.41	1.365	1.356	1.348	1.279	1.362	1.293	1.331	1.452	1.408	1.432	1.425	1.4	1.351	1.357	1.308	0.899	0.871	1.007	0.857	0.391	0.416	1.058	1.043	1.097	0.953	0.409	0.477	1.084	1.071	1.163	1.425	1.447	1.522	1.082	1.17	0.504	1.453	0.551	1.472	0.979	1.049	0.949	1.027
16:50:06	1.36	1.41	1.353	1.437	1.426	1.415	1.36	1.353	1.345	1.29	1.365	1.298	1.328	1.392	1.437	1.431	1.424	1.409	1.348	1.354	1.331	0.931	0.902	0.99	0.86	0.399	0.423	1.059	1.049	1.105	0.953	0.409	0.483	1.083	1.07	1.169	1.414	1.446	1.523	1.085	1.177	0.504	1.454	0.542	1.469	0.983	1.055	0.955	1.024
17:00:06	1.381	1.427	1.308	1.436	1.435	1.426	1.357	1.347	1.342	1.312	1.37	1.295	1.327	1.43	1.44	1.424	1.427	1.404	1.345	1.349	1.353	0.949	0.943	1.015	0.86	0.387	0.418	1.064	1.056	1.125	0.952	0.405	0.48	1.079	1.067	1.169	1.412	1.443	1.529	1.09	1.183	0.502	1.452	0.542	1.472	0.986	1.061	0.953	1.019
17:10:06	1.324	1.465	1.279	1.431	1.41	1.396	1.353	1.344	1.337	1.276	1.371	1.3	1.324	1.384	1.375	1.412	1.425	1.406	1.34	1.344	1.302	0.965	0.97	1.05	0.866	0.386	0.421	1.061	1.057	1.118	0.953	0.409	0.475	1.078	1.065	1.169	1.409	1.428	1.526	1.093	1.188	0.505	1.457	0.538	1.467	0.991	1.067	0.956	1.015
17:20:06	1.364	1.448	1.281	1.418	1.401	1.395	1.349	1.34	1.334	1.302	1.388	1.3	1.322	1.387	1.366	1.405	1.423	1.41	1.334	1.341	1.3	0.976	0.994	1.067	0.879	0.387	0.414	1.064	1.063	1.127	0.954	0.403	0.47	1.074	1.06	1.169	1.403	1.429	1.535	1.111	1.202	0.504	1.457	0.537	1.483	0.995	1.072	0.962	1.011
17:30:06	1.399	1.42	1.275	1.424	1.41	1.403	1.346	1.337	1.331	1.281	1.386	1.3	1.32	1.408	1.378	1.408	1.425	1.401	1.33	1.338	1.321	0.979	1.04	1.09	0.872	0.384	0.403	1.065	1.068	1.145	0.955	0.4	0.467	1.073	1.06	1.169	1.401	1.413	1.518	1.111	1.207	0.504	1.451	0.531	1.473	0.998	1.079	0.962	1.011
17:40:06	1.38	1.444	1.272	1.431	1.409	1.397	1.341	1.333	1.327	1.286	1.395	1.299	1.318	1.397	1.377	1.413	1.429	1.402	1.327	1.333	1.307	0.983	1.068	1.134	0.876	0.366	0.391	1.065	1.085	1.171	0.954	0.393	0.463	1.07	1.058	1.173	1.408	1.42	1.525	1.119	1.209	0.504	1.446	0.534	1.476	1.001	1.084	0.96	1.008
17:50:06	1.319	1.394	1.271	1.42	1.439	1.393	1.338	1.329	1.322	1.306	1.399	1.302	1.316	1.427	1.361	1.389	1.42	1.397	1.322	1.328	1.294	0.987	1.105	1.132	0.882	0.379	0.388	1.075	1.087	1.188	0.955	0.394	0.46	1.068	1.055	1.175	1.425	1.425	1.522	1.129	1.219	0.503	1.449	0.532	1.48	1.004	1.089	0.963	1.006
18:00:06	1.352	1.366	1.269	1.436	1.428	1.396	1.335	1.326	1.319	1.289	1.41	1.299	1.314	1.375	1.372	1.44	1.418	1.392	1.315	1.322	1.335	0.995	1.141	1.151	0.894	0.368	0.409	1.083	1.126	1.213	0.955	0.39	0.458	1.068	1.053	1.176	1.438	1.432	1.499	1.138	1.243	0.506	1.452	0.534	1.476	1.009	1.093	0.966	1.005
18:10:06	1.366	1.357	1.266	1.412	1.395	1.404	1.33	1.321	1.314	1.289	1.414	1.296	1.312	1.395	1.375	1.386	1.413	1.389	1.31	1.316	1.292	1	1.153	1.173	0.907	0.368	0.395	1.088	1.129	1.219	0.953	0.385	0.454	1.065	1.051	1.177	1.401	1.416	1.516	1.143	1.254	0.506	1.458	0.524	1.478	1.01	1.099	0.964	1.003
18:20:06	1.247	1.341	1.264	1.405	1.398	1.39	1.328	1.318	1.31	1.287	1.414	1.292	1.31	1.403	1.37	1.382	1.403	1.389	1.306	1.313	1.289	0.999	1.185	1.208	0.898	0.363	0.388	1.089	1.134	1.226	0.952	0.38	0.45	1.064	1.051	1.174	1.398	1.408	1.521	1.149	1.254	0.503	1.458	0.521	1.479	1.012	1.102	0.96	1
18:30:06	1.238	1.428	1.262	1.409	1.39	1.392	1.326	1.313	1.306	1.292	1.423	1.295	1.308	1.406	1.357	1.379	1.408	1.385	1.3	1.308	1.308	1.002	1.214	1.221	0.904	0.36	0.385	1.1	1.15	1.253	0.952	0.389	0.448	1.06	1.049	1.178	1.389	1.41	1.51	1.158	1.259	0.504	1.456	0.521	1.467	1.012	1.105	0.96	1.001
18:40:06	1.235	1.37	1.26	1.402	1.408	1.394	1.322	1.31	1.301	1.298	1.428	1.295	1.306	1.447	1.384	1.373	1.401	1.39	1.295	1.304	1.309	1.005	1.234	1.232	0.917	0.357	0.379	1.121	1.158	1.27	0.953	0.374	0.45	1.059	1.043	1.17	1.417	1.429	1.503	1.168	1.264	0.503	1.452	0.517	1.471	1.01	1.107	0.95	0.997
18:50:06	1.229	1.261	1.258	1.393	1.381	1.379	1.317	1.306	1.297	1.305	1.425	1.292	1.309	1.396	1.366	1.365	1.393	1.399	1.288	1.299	1.279	1.012	1.254	1.271	0.927	0.363	0.371	1.117	1.167	1.28	0.952	0.376	0.446	1.055	1.04	1.165	1.388	1.43	1.541	1.176	1.268	0.507	1.46	0.521	1.468	1.006	1.109	0.941	1
19:00:06	1.229	1.383	1.256	1.409	1.403	1.392	1.314	1.301	1.291	1.298	1.43	1.291	1.303	1.369	1.379	1.404	1.433	1.386	1.285	1.294	1.308	1.007	1.282	1.267	0.902	0.349	0.379	1.166	1.226	1.308	0.951	0.379	0.447	1.052	1.064	1.195	1.423	1.427	1.529	1.186	1.276	0.508	1.46	0.523	1.482	1.003	1.11	0.941	0.997
19:10:06	1.224	1.329	1.251	1.404	1.38	1.373	1.309	1.296	1.286	1.299	1.43	1.293	1.3	1.417	1.382	1.376	1.395	1.388	1.281	1.288	1.272	1.012	1.296	1.28	0.926	0.346	0.366	1.183	1.234	1.321	0.949	0.39	0.444	1.049	1.049	1.2	1.396	1.401	1.543	1.192	1.279	0.506	1.458	0.515	1.471	1	1.111	0.921	0.996
19:20:06	1.224	1.33	1.25	1.396	1.384	1.373	1.305	1.291	1.282	1.293	1.43	1.293	1.299	1.416	1.372	1.37	1.395	1.39	1.275	1.283	1.277	1.016	1.31	1.311	0.925	0.333	0.369	1.19	1.241	1.331	0.949	0.376	0.433	1.047	1.047	1.203	1.399	1.419	1.54	1.199	1.281	0.502	1.454	0.514	1.478	0.993	1.112	0.906	0.993
19:30:06	1.244	1.369	1.248	1.404	1.382	1.376	1.302	1.287	1.277	1.305	1.435	1.29	1.3	1.384	1.369	1.376	1.394	1.386	1.269	1.278	1.334	1.016	1.324	1.301	0.911	0.347	0.367	1.216	1.269	1.344	0.949	0.37	0.436	1.042	1.036	1.169	1.441	1.414	1.49	1.207	1.284	0.507	1.458	0.513	1.484	0.988	1.113	0.902	1.006
19:40:06	1.345	1.374	1.253	1.403	1.389	1.369	1.297	1.282	1.272	1.297	1.425	1.289	1.296	1.343	1.406	1.372	1.392	1.387	1.264	1.273	1.331	1.019	1.333	1.311	0.916	0.333	0.366	1.23	1.293	1.356	0.947	0.371	0.43	1.038	1.031	1.163	1.437	1.41	1.507	1.218	1.28	0.504	1.465	0.511	1.484	0.991	1.114	0.895	1.004
19:50:06	1.299	1.39	1.24	1.403	1.373	1.36	1.293	1.277	1.265	1.309	1.422	1.29	1.294	1.39	1.378	1.359	1.387	1.387	1.258	1.267	1.363	1.02	1.339	1.32	0.928	0.326	0.362	1.24	1.304	1.365	0.945	0.37	0.428	1.034	1.031	1.172	1.426	1.4	1.494	1.222	1.279	0.501	1.456	0.508	1.472	0.988	1.116	0.886	1.002
20:00:06	1.211	1.37	1.237	1.396	1.376	1.36	1.289	1.272	1.261	1.305	1.422	1.287	1.292	1.422	1.378	1.355	1.374	1.386	1.252	1.261	1.299	1.023	1.35	1.327	0.949	0.335	0.354	1.255	1.314	1.371	0.945	0.37	0.429	1.029	1.025	1.156	1.451	1.387	1.524	1.226	1.284	0.495	1.45	0.506	1.487	0.99	1.115	0.888	1.001
20:10:06	1.259	1.234	1.233	1.383	1.375	1.354	1.284	1.266	1.254	1.315	1.415	1.285	1.29	1.365	1.379	1.349	1.369	1.392	1.247	1.256	1.273	1.022	1.352	1.352	0.949	0.328	0.351	1.258	1.326	1.378	0.942	0.364	0.423	1.025	1.024	1.151	1.431	1.396	1.5	1.231	1.284	0.492	1.456	0.503	1.488	0.978	1.117	0.868	0.994
20:20:06	1.198	1.232	1.229	1.401	1.371	1.357	1.28	1.262	1.249	1.325	1.412	1.285	1.289	1.393	1.376	1.348	1.37	1.395	1.245	1.251	1.292	1.017	1.36	1.338	0.945	0.316	0.347	1.278	1.339	1.385	0.943	0.363	0.427	1.022	1.022	1.156	1.445	1.414	1.491	1.246	1.282	0.493	1.444	0.507	1.477	0.984	1.121	0.874	0.991
20:30:06	1.256	1.225	1.225	1.384	1.371	1.356	1.275	1.256	1.244	1.317	1.412	1.285	1.286	1.426	1.381	1.343	1.373	1.399	1.275	1.246	1.315	1.015	1.362	1.346	0.929	0.322	0.342	1.295	1.353	1.387	0.941	0.356	0.421	1.016	1.017	1.15	1.439	1.394	1.459	1.245	1.273	0.493	1.454	0.508	1.469	0.988	1.125	0.88	0.996
20:40:06	1.188	1.22	1.221	1.389	1.362	1.355	1.27	1.25	1.238	1.335	1.413	1.28	1.285	1.433	1.379	1.336	1.362	1.399	1.279	1.24	1.271	1.013	1.361	1.342	0.968	0.321	0.341	1.304	1.36	1.394	0.94	0.352	0.418	1.011	1.01	1.141	1.439	1.413	1.471	1.249	1.264	0.488	1.441	0.505	1.471	0.991	1.129	0.882	0.994
20:50:06	1.183	1.215	1.217	1.383	1.36	1.351	1.265	1.245	1.232	1.335	1.405	1.276	1.284	1.423	1.364	1.331	1.356	1.399	1.281	1.234	1.255	1.018	1.363	1.359	0.974	0.32	0.333	1.314	1.366	1.392	0.938	0.352	0.416	1.006	1.007	1.143	1.452	1.417	1.465	1.258	1.254	0.485	1.454	0.502	1.47	0.997	1.133	0.877	0.995
21:00:06	1.199	1.212	1.229	1.383	1.369	1.346	1.26	1.239	1.226	1.335	1.406	1.278	1.313	1.398	1.348	1.327	1.355	1.399	1.277	1.229	1.247	1.039	1.369	1.363	1.008	0.307	0.327	1.329	1.383	1.398	0.938	0.35	0.413	1.002	1.003	1.137	1.44	1.409	1.452	1.259	1.252	0.486	1.46	0.5	1.472	1.002	1.134	0.902	0.995
21:10:06	1.177	1.205	1.209	1.39	1.359	1.343	1.255	1.234	1.221	1.339	1.403	1.277	1.323	1.422	1.376	1.323	1.35	1.406	1.268	1.223	1.268	1.036	1.374	1.352	0.987	0.306	0.331	1.342	1.386	1.401	0.935	0.346	0.41	0.998	1.002	1.138	1.425	1.41	1.465	1.259	1.243	0.487	1.459	0.497	1.478	1.002	1.139	0.913	1
21:20:06	1.172	1.2	1.206	1.387	1.394	1.346	1.251	1.229	1.215	1.354	1.398	1.272	1.274	1.432	1.369	1.318	1.367	1.404	1.264	1.218	1.275	1.055	1.375	1.352	0.978	0.298	0.321	1.353	1.394	1.403	0.936	0.346	0.407	0.996	0.998	1.138	1.443	1.401	1.452	1.265	1.227	0.489	1.458	0.495	1.469	1.005	1.143	0.909	1.001
21:30:06	1.214	1.196	1.227	1.389	1.367	1.345	1.246	1.223	1.209	1.355	1.397	1.27	1.296	1.374	1.371	1.313	1.352	1.407	1.257	1.212	1.245	1.066	1.379	1.37	0.999	0.296	0.326	1.365	1.405	1.406	0.935	0.343	0.408	0.989	1.037	1.126	1.435	1.406	1.442	1.272	1.216	0.493	1.459	0.493	1.485	1.01	1.144	0.911	0.992
21:40:06	1.163	1.22	1.196	1.381	1.367	1.347	1.24	1.216	1.203	1.355	1.401	1.269	1.342	1.326	1.362	1.308	1.349	1.408	1.252	1.206	1.227	1.068	1.375	1.36	1.004	0.295	0.322	1.369	1.402	1.402	0.933	0.337	0.403	0.986	0.997	1.121	1.444	1.409	1.448	1.259	1.226	0.49	1.474	0.489	1.486	1.017	1.151	0.905	0.995
21:50:06	1.159	1.222	1.2	1.383	1.378	1.343	1.234	1.211	1.197	1.361	1.394	1.269	1.313	1.32	1.356	1.303	1.351	1.408	1.248	1.201	1.262	1.077	1.382	1.37	0.983	0.285	0.311	1.374	1.402	1.401	0.931	0.332	0.403	0.984	0.996	1.129	1.454	1.406	1.373	1.261	1.204	0.49	1.454	0.488	1.469	1.017	1.154	0.905	0.994
22:00:06	1.154	1.214	1.217	1.378	1.368	1.342	1.229	1.205	1.191	1.376	1.392	1.267	1.273	1.321	1.353	1.298	1.344	1.411	1.24	1.195	1.284	1.094	1.38	1.359	0.998	0.298	0.308	1.378	1.406	1.4	0.929	0.342	0.397	0.977	0.989	1.122	1.455	1.413	1.375	1.263	1.201	0.488	1.438	0.483	1.465	1.019	1.159	0.92	0.993
22:10:06	1.15	1.213	1.182	1.381	1.369	1.34	1.224	1.199	1.185	1.373	1.386	1.266	1.309	1.317	1.355	1.295	1.345	1.411	1.236	1.19	1.249	1.098	1.382	1.362	1.003	0.281	0.304	1.383	1.409	1.402	0.929	0.33	0.394	0.975	0.984	1.12	1.457	1.403	1.371	1.259	1.162	0.489	1.443	0.482	1.476	1.027	1.165	0.921	0.987
22:20:06	1.145	1.298	1.201	1.392	1.373	1.338	1.219	1.195	1.18	1.385	1.406	1.267	1.296	1.308	1.363	1.4	1.352	1.44	1.237	1.192	1.335	1.135	1.386	1.362	0.986	0.279	0.305	1.395	1.419	1.417	0.931	0.331	0.394	0.975	0.981	1.11	1.417	1.382	1.329	1.26	1.172	0.493	1.454	0.483	1.474	1.033	1.168	0.933	0.989
22:30:06	1.14	1.174	1.196	1.384	1.373	1.339	1.213	1.189	1.174	1.387	1.395	1.267	1.293	1.305	1.354	1.346	1.351	1.443	1.236	1.185	1.262	1.149	1.387	1.361	1.008	0.283	0.302	1.397	1.422	1.409	0.927	0.333	0.388	0.973	0.978	1.103	1.421	1.379	1.332	1.246	1.155	0.491	1.441	0.48	1.469	1.036	1.175	0.937	0.987
22:40:06	1.135	1.165	1.168	1.383	1.368	1.333	1.207	1.183	1.168	1.397	1.382	1.267	1.294	1.303	1.327	1.386	1.344	1.437	1.23	1.178	1.234	1.15	1.383	1.376	1.026	0.277	0.296	1.396	1.417	1.403	0.925	0.326	0.383	0.967	0.971	1.098	1.427	1.358	1.342	1.24	1.12	0.488	1.446	0.478	1.459	1.04	1.181	0.93	0.99
22:50:06	1.134	1.305	1.172	1.388	1.37	1.338	1.203	1.178	1.164	1.4	1.393	1.27	1.287	1.304	1.307	1.292	1.359	1.445	1.23	1.203	1.248	1.175	1.386	1.376	0.969	0.267	0.293	1.402	1.425	1.417	0.923	0.328	0.381	0.968	0.971	1.105	1.457	1.329	1.336	1.243	1.112	0.484	1.483	0.48	1.476	1.049	1.188	0.94	0.981
23:00:06	1.126	1.304	1.16	1.389	1.372	1.338	1.197	1.172	1.158	1.415	1.382	1.273	1.274	1.292	1.301	1.288	1.357	1.454	1.226	1.183	1.261	1.184	1.388	1.364	0.995	0.268	0.293	1.408	1.424	1.419	0.92	0.323	0.375	0.961	0.968	1.091	1.447	1.314	1.359	1.25	1.087	0.48	1.475	0.482	1.479	1.054	1.195	0.942	0.983
23:10:06	1.123	1.238	1.184	1.389	1.367	1.335	1.191	1.166	1.151	1.411	1.41	1.277	1.262	1.301	1.3	1.326	1.375	1.466	1.219	1.19	1.256	1.191	1.389	1.367	1.02	0.272	0.288	1.406	1.42	1.417	0.92	0.322	0.372	0.962	0.966	1.099	1.452	1.312	1.328	1.23	1.069	0.481	1.446	0.48	1.476	1.062	1.206	0.943	0.98
23:20:06	1.117	1.15	1.151	1.388	1.368	1.333	1.185	1.161	1.145	1.419	1.384	1.277	1.238	1.291	1.293	1.3	1.356	1.435	1.212	1.184	1.253	1.192	1.388	1.38	1.034	0.261	0.286	1.406	1.421	1.409	0.916	0.322	0.368	0.955	0.96	1.082	1.445	1.303	1.344	1.23	1.034	0.477	1.454	0.479	1.488	1.068	1.212	0.953	0.98
23:30:06	1.117	1.144	1.196	1.396	1.372	1.331	1.18	1.156	1.14	1.422	1.407	1.284	1.233	1.289	1.29	1.277	1.351	1.432	1.206	1.187	1.256	1.216	1.388	1.366	1.04	0.258	0.284	1.404	1.419	1.412	0.918	0.321	0.365	0.957	0.957	1.094	1.442	1.311	1.313	1.209	1.009	0.474	1.448	0.476	1.484	1.076	1.223	0.957	0.976
23:40:06	1.115	1.173	1.182	1.393	1.373	1.331	1.174	1.148	1.134	1.426	1.388	1.287	1.229	1.266	1.287	1.272	1.353	1.426	1.2	1.186	1.26	1.219	1.386	1.374	1.038	0.259	0.283	1.411	1.417	1.408	0.912	0.321	0.359	0.952	0.955	1.08	1.438	1.289	1.318	1.194	0.981	0.477	1.45	0.473	1.475	1.082	1.23	0.96	0.976
23:50:06	1.109	1.167	1.144	1.389	1.369	1.329	1.168	1.143	1.128	1.424	1.395	1.293	1.224	1.272	1.28	1.295	1.353	1.42	1.191	1.185	1.269	1.226	1.385	1.379	1.052	0.253	0.28	1.406	1.412	1.402	0.911	0.317	0.355	0.947	0.949	1.073	1.44	1.284	1.316	1.171	0.977	0.475	1.442	0.472	1.466	1.087	1.238	0.962	0.974
24:00:06	1.101	1.13	1.144	1.392	1.37	1.332	1.164	1.136	1.123	1.426	1.355	1.299	1.219	1.272	1.277	1.263	1.36	1.411	1.189	1.182	1.264	1.238	1.387	1.366	1.049	0.252	0.288	1.409	1.414	1.404	0.908	0.314	0.351	0.947	0.951	1.07	1.427	1.289	1.314	1.178	0.97	0.476	1.442	0.469	1.486	1.096	1.247	0.958	0.971
[truncated: 11 more columns]

## Sheet: phoPQ complementation
Time (hr)	WT			ΔphoPQ			PphoPQ					10fold dilution:	Time (hr)	WT			ΔphoPQ			PphoPQ
0:01:34	0.095	0.098	0.092	0.088	0.088	0.089	0.088	0.089	0.089				0:01:34	0.221	0.22	0.218	0.202	0.199	0.203	0.209	0.208	0.207
0:10:06	0.089	0.09	0.087	0.084	0.084	0.085	0.084	0.085	0.085				0:10:06	0.207	0.208	0.208	0.19	0.189	0.193	0.194	0.195	0.194
0:20:06	0.087	0.088	0.086	0.083	0.084	0.084	0.083	0.084	0.084				0:20:06	0.204	0.205	0.203	0.184	0.182	0.185	0.194	0.195	0.194
0:30:06	0.086	0.087	0.085	0.082	0.083	0.083	0.082	0.083	0.083				0:30:06	0.204	0.205	0.204	0.175	0.174	0.177	0.201	0.2	0.199
0:40:06	0.086	0.086	0.084	0.082	0.082	0.083	0.082	0.083	0.083				0:40:06	0.204	0.204	0.203	0.169	0.168	0.172	0.204	0.203	0.202
0:50:06	0.085	0.085	0.083	0.082	0.082	0.082	0.082	0.082	0.082				0:50:06	0.206	0.207	0.205	0.166	0.163	0.165	0.206	0.204	0.206
1:00:06	0.086	0.085	0.083	0.082	0.082	0.083	0.082	0.082	0.082				1:00:06	0.213	0.213	0.209	0.163	0.161	0.162	0.211	0.213	0.211
1:10:06	0.085	0.084	0.083	0.082	0.082	0.082	0.081	0.082	0.082				1:10:06	0.222	0.221	0.215	0.16	0.16	0.158	0.222	0.22	0.222
1:20:06	0.085	0.084	0.082	0.081	0.081	0.082	0.081	0.082	0.082				1:20:06	0.231	0.23	0.225	0.159	0.158	0.157	0.236	0.234	0.233
1:30:06	0.084	0.084	0.082	0.081	0.081	0.082	0.081	0.082	0.081				1:30:06	0.246	0.243	0.237	0.157	0.157	0.154	0.25	0.249	0.25
1:40:06	0.084	0.083	0.082	0.081	0.081	0.082	0.081	0.081	0.081				1:40:06	0.266	0.259	0.255	0.155	0.159	0.154	0.271	0.267	0.266
1:50:06	0.084	0.083	0.082	0.081	0.082	0.081	0.081	0.082	0.081				1:50:06	0.291	0.286	0.282	0.154	0.16	0.153	0.292	0.292	0.29
2:00:06	0.083	0.083	0.082	0.081	0.082	0.082	0.081	0.082	0.081				2:00:06	0.328	0.318	0.314	0.155	0.162	0.152	0.324	0.32	0.322
2:10:06	0.084	0.083	0.082	0.081	0.082	0.082	0.081	0.082	0.082				2:10:06	0.366	0.35	0.349	0.156	0.165	0.154	0.354	0.349	0.349
2:20:06	0.085	0.085	0.083	0.081	0.082	0.083	0.082	0.082	0.082				2:20:06	0.394	0.375	0.377	0.159	0.172	0.154	0.392	0.376	0.38
2:30:06	0.085	0.085	0.083	0.081	0.082	0.084	0.082	0.083	0.082				2:30:06	0.432	0.413	0.407	0.164	0.179	0.157	0.434	0.419	0.425
2:40:06	0.085	0.086	0.083	0.082	0.082	0.084	0.083	0.083	0.082				2:40:06	0.468	0.448	0.442	0.173	0.19	0.16	0.474	0.458	0.465
2:50:06	0.083	0.085	0.082	0.081	0.081	0.083	0.083	0.083	0.082				2:50:06	0.5	0.484	0.468	0.184	0.202	0.164	0.503	0.491	0.505
3:00:06	0.084	0.085	0.083	0.081	0.081	0.084	0.083	0.083	0.082				3:00:06	0.517	0.499	0.489	0.2	0.232	0.174	0.515	0.505	0.519
3:10:06	0.084	0.085	0.083	0.081	0.081	0.084	0.083	0.083	0.082				3:10:06	0.55	0.532	0.51	0.221	0.258	0.184	0.542	0.531	0.547
3:20:06	0.084	0.085	0.083	0.082	0.081	0.084	0.083	0.083	0.082				3:20:06	0.581	0.565	0.53	0.249	0.294	0.199	0.573	0.558	0.569
3:30:06	0.084	0.086	0.084	0.082	0.082	0.084	0.083	0.085	0.082				3:30:06	0.596	0.593	0.547	0.286	0.313	0.22	0.588	0.572	0.591
3:40:06	0.084	0.085	0.084	0.081	0.081	0.084	0.083	0.085	0.082				3:40:06	0.619	0.617	0.563	0.308	0.353	0.254	0.602	0.593	0.607
3:50:06	0.085	0.085	0.084	0.081	0.081	0.084	0.083	0.086	0.082				3:50:06	0.631	0.634	0.576	0.33	0.386	0.292	0.615	0.608	0.619
4:00:06	0.085	0.085	0.085	0.082	0.082	0.085	0.083	0.087	0.082				4:00:06	0.665	0.667	0.598	0.364	0.438	0.327	0.638	0.631	0.641
4:10:06	0.086	0.086	0.087	0.082	0.082	0.085	0.084	0.088	0.083				4:10:06	0.697	0.71	0.622	0.414	0.474	0.344	0.654	0.645	0.66
4:20:06	0.086	0.085	0.086	0.082	0.082	0.085	0.084	0.089	0.082				4:20:06	0.703	0.712	0.628	0.453	0.484	0.375	0.655	0.635	0.654
4:30:06	0.087	0.086	0.088	0.082	0.083	0.086	0.084	0.09	0.083				4:30:06	0.724	0.74	0.647	0.479	0.496	0.421	0.679	0.66	0.675
4:40:06	0.087	0.086	0.087	0.082	0.082	0.085	0.084	0.09	0.082				4:40:06	0.749	0.774	0.668	0.501	0.526	0.463	0.683	0.671	0.688
4:50:06	0.089	0.087	0.089	0.082	0.083	0.086	0.085	0.092	0.083				4:50:06	0.765	0.795	0.688	0.524	0.543	0.49	0.699	0.692	0.708
5:00:06	0.089	0.087	0.09	0.082	0.083	0.086	0.086	0.093	0.083				5:00:06	0.768	0.803	0.698	0.547	0.564	0.508	0.716	0.703	0.712
5:10:06	0.09	0.088	0.092	0.082	0.083	0.086	0.086	0.096	0.084				5:10:06	0.781	0.826	0.721	0.568	0.588	0.542	0.708	0.699	0.715
5:20:06	0.091	0.089	0.092	0.083	0.083	0.087	0.087	0.097	0.084				5:20:06	0.779	0.832	0.731	0.593	0.597	0.568	0.709	0.696	0.72
5:30:06	0.093	0.091	0.095	0.083	0.084	0.087	0.088	0.1	0.084				5:30:06	0.789	0.842	0.746	0.604	0.6	0.592	0.726	0.709	0.722
5:40:06	0.095	0.094	0.099	0.084	0.086	0.088	0.09	0.105	0.085				5:40:06	0.826	0.878	0.782	0.645	0.633	0.627	0.751	0.732	0.746
5:50:06	0.095	0.095	0.102	0.083	0.085	0.088	0.09	0.109	0.085				5:50:06	0.808	0.872	0.783	0.653	0.64	0.64	0.758	0.738	0.753
6:00:06	0.098	0.099	0.107	0.083	0.086	0.089	0.092	0.116	0.086				6:00:06	0.83	0.895	0.799	0.697	0.661	0.661	0.753	0.727	0.755
6:10:06	0.101	0.103	0.111	0.083	0.086	0.089	0.093	0.123	0.087				6:10:06	0.822	0.893	0.805	0.707	0.675	0.686	0.785	0.747	0.766
6:20:06	0.104	0.108	0.115	0.084	0.086	0.089	0.096	0.132	0.087				6:20:06	0.832	0.894	0.809	0.712	0.688	0.703	0.767	0.733	0.762
6:30:06	0.108	0.115	0.124	0.084	0.086	0.09	0.099	0.142	0.089				6:30:06	0.829	0.898	0.819	0.743	0.722	0.72	0.772	0.732	0.759
6:40:06	0.113	0.125	0.135	0.084	0.085	0.091	0.101	0.155	0.09				6:40:06	0.833	0.901	0.829	0.77	0.74	0.74	0.773	0.735	0.762
6:50:06	0.12	0.136	0.148	0.085	0.086	0.091	0.106	0.17	0.092				6:50:06	0.828	0.896	0.835	0.778	0.736	0.746	0.765	0.732	0.749
7:00:06	0.128	0.15	0.164	0.085	0.086	0.091	0.11	0.188	0.094				7:00:06	0.837	0.905	0.849	0.784	0.758	0.78	0.762	0.736	0.746
7:10:06	0.139	0.169	0.184	0.086	0.085	0.092	0.116	0.206	0.096				7:10:06	0.829	0.905	0.859	0.788	0.76	0.789	0.736	0.713	0.729
7:20:06	0.152	0.19	0.209	0.086	0.086	0.092	0.123	0.224	0.099				7:20:06	0.84	0.913	0.873	0.805	0.768	0.799	0.738	0.721	0.726
7:30:06	0.165	0.217	0.236	0.085	0.085	0.092	0.13	0.255	0.104				7:30:06	0.846	0.925	0.887	0.811	0.781	0.803	0.761	0.743	0.748
7:40:06	0.186	0.246	0.267	0.086	0.086	0.093	0.142	0.289	0.108				7:40:06	0.86	0.935	0.906	0.827	0.796	0.818	0.758	0.741	0.741
7:50:06	0.21	0.262	0.293	0.086	0.086	0.092	0.154	0.301	0.116				7:50:06	0.861	0.936	0.908	0.836	0.805	0.826	0.744	0.728	0.734
8:00:06	0.238	0.289	0.344	0.086	0.085	0.092	0.173	0.355	0.124				8:00:06	0.86	0.934	0.912	0.846	0.818	0.826	0.729	0.709	0.708
8:10:06	0.259	0.317	0.349	0.086	0.085	0.093	0.196	0.364	0.133				8:10:06	0.871	0.948	0.932	0.861	0.832	0.839	0.747	0.727	0.737
8:20:06	0.291	0.337	0.374	0.086	0.085	0.093	0.221	0.38	0.147				8:20:06	0.876	0.954	0.943	0.875	0.846	0.848	0.742	0.727	0.739
8:30:06	0.315	0.4	0.426	0.086	0.085	0.093	0.246	0.397	0.164				8:30:06	0.894	0.972	0.965	0.89	0.864	0.86	0.754	0.737	0.747
8:40:06	0.339	0.386	0.43	0.087	0.085	0.095	0.282	0.408	0.18				8:40:06	0.9	0.981	0.98	0.909	0.88	0.872	0.744	0.73	0.742
8:50:06	0.359	0.397	0.449	0.085	0.084	0.093	0.316	0.458	0.218				8:50:06	0.903	0.982	0.974	0.926	0.892	0.879	0.73	0.712	0.728
9:00:06	0.392	0.426	0.457	0.086	0.085	0.094	0.344	0.465	0.227				9:00:06	0.92	0.997	0.993	0.944	0.913	0.893	0.737	0.719	0.734
9:10:06	0.41	0.446	0.484	0.086	0.085	0.094	0.356	0.48	0.281				9:10:06	0.932	1.014	1.006	0.959	0.93	0.908	0.746	0.727	0.739
9:20:06	0.453	0.475	0.513	0.086	0.084	0.095	0.4	0.506	0.309				9:20:06	0.944	1.026	1.01	0.977	0.943	0.919	0.742	0.728	0.74
9:30:06	0.462	0.486	0.522	0.086	0.084	0.096	0.403	0.519	0.322				9:30:06	0.948	1.039	1.022	1.002	0.965	0.934	0.735	0.719	0.735
9:40:06	0.49	0.518	0.543	0.087	0.085	0.098	0.442	0.537	0.348				9:40:06	0.966	1.054	1.033	1.028	0.985	0.95	0.73	0.719	0.73
9:50:06	0.512	0.528	0.558	0.086	0.085	0.095	0.434	0.545	0.368				9:50:06	0.976	1.067	1.043	1.043	1.009	0.964	0.735	0.72	0.737
10:00:06	0.537	0.549	0.58	0.086	0.085	0.095	0.444	0.555	0.381				10:00:06	0.993	1.084	1.052	1.081	1.041	0.989	0.738	0.72	0.734
10:10:06	0.576	0.569	0.593	0.086	0.086	0.097	0.468	0.577	0.436				10:10:06	1.008	1.095	1.059	1.107	1.057	1.011	0.735	0.717	0.738
10:20:06	0.607	0.604	0.624	0.087	0.086	0.098	0.467	0.578	0.421				10:20:06	1.022	1.111	1.07	1.131	1.078	1.038	0.734	0.719	0.736
10:30:06	0.63	0.605	0.625	0.087	0.087	0.099	0.485	0.602	0.463				10:30:06	1.031	1.12	1.074	1.154	1.096	1.058	0.733	0.714	0.734
10:40:06	0.667	0.639	0.657	0.087	0.089	0.1	0.501	0.616	0.478				10:40:06	1.056	1.138	1.088	1.168	1.115	1.074	0.736	0.722	0.737
10:50:06	0.695	0.657	0.674	0.088	0.09	0.102	0.523	0.643	0.493				10:50:06	1.072	1.151	1.099	1.182	1.133	1.099	0.735	0.723	0.735
11:00:06	0.739	0.677	0.694	0.088	0.091	0.104	0.535	0.65	0.52				11:00:06	1.09	1.161	1.107	1.196	1.148	1.116	0.734	0.722	0.731
11:10:06	0.748	0.705	0.703	0.088	0.093	0.105	0.526	0.64	0.506				11:10:06	1.099	1.174	1.113	1.209	1.161	1.132	0.746	0.732	0.741
11:20:06	0.779	0.719	0.735	0.089	0.094	0.109	0.554	0.668	0.544				11:20:06	1.095	1.168	1.116	1.218	1.175	1.151	0.745	0.734	0.744
11:30:06	0.787	0.751	0.765	0.089	0.097	0.109	0.564	0.687	0.565				11:30:06	1.124	1.19	1.128	1.228	1.185	1.162	0.753	0.735	0.748
11:40:06	0.805	0.764	0.782	0.089	0.099	0.111	0.579	0.702	0.575				11:40:06	1.132	1.199	1.136	1.235	1.193	1.176	0.753	0.728	0.749
11:50:06	0.804	0.774	0.805	0.089	0.101	0.114	0.582	0.71	0.593				11:50:06	1.138	1.208	1.143	1.241	1.198	1.185	0.758	0.733	0.753
12:00:06	0.814	0.769	0.797	0.09	0.104	0.117	0.598	0.743	0.607				12:00:06	1.143	1.214	1.145	1.247	1.202	1.198	0.759	0.732	0.755
12:10:06	0.827	0.787	0.817	0.091	0.107	0.12	0.609	0.738	0.617				12:10:06	1.155	1.219	1.153	1.251	1.204	1.208	0.767	0.741	0.761
12:20:06	0.841	0.794	0.82	0.091	0.111	0.124	0.62	0.752	0.645				12:20:06	1.162	1.225	1.157	1.255	1.207	1.217	0.769	0.746	0.765
12:30:06	0.849	0.81	0.835	0.092	0.114	0.131	0.632	0.756	0.657				12:30:06	1.165	1.23	1.161	1.261	1.21	1.227	0.772	0.752	0.771
12:40:06	0.86	0.821	0.851	0.093	0.118	0.139	0.643	0.761	0.676				12:40:06	1.168	1.234	1.158	1.266	1.214	1.236	0.77	0.745	0.766
12:50:06	0.869	0.832	0.865	0.093	0.124	0.148	0.663	0.77	0.701				12:50:06	1.173	1.238	1.164	1.268	1.215	1.244	0.77	0.746	0.765
13:00:06	0.88	0.841	0.872	0.095	0.127	0.164	0.675	0.762	0.712				13:00:06	1.175	1.242	1.165	1.273	1.217	1.253	0.767	0.75	0.767
13:10:06	0.881	0.85	0.884	0.096	0.132	0.183	0.689	0.768	0.735				13:10:06	1.18	1.244	1.168	1.273	1.218	1.256	0.769	0.755	0.77
13:20:06	0.89	0.86	0.896	0.099	0.139	0.208	0.699	0.778	0.744				13:20:06	1.178	1.251	1.172	1.278	1.218	1.262	0.762	0.748	0.765
13:30:06	0.895	0.87	0.895	0.102	0.148	0.236	0.7	0.779	0.759				13:30:06	1.183	1.249	1.176	1.275	1.217	1.264	0.768	0.76	0.773
13:40:06	0.904	0.877	0.907	0.105	0.158	0.251	0.711	0.787	0.77				13:40:06	1.182	1.251	1.179	1.277	1.219	1.268	0.768	0.759	0.774
13:50:06	0.914	0.886	0.921	0.11	0.171	0.281	0.724	0.797	0.802				13:50:06	1.182	1.251	1.179	1.28	1.224	1.274	0.768	0.76	0.774
14:00:06	0.92	0.897	0.931	0.118	0.189	0.307	0.724	0.8	0.789				14:00:06	1.176	1.259	1.18	1.281	1.228	1.279	0.762	0.76	0.773
14:10:06	0.927	0.904	0.938	0.127	0.213	0.329	0.731	0.806	0.801				14:10:06	1.173	1.26	1.18	1.28	1.229	1.28	0.761	0.758	0.773
14:20:06	0.935	0.913	0.95	0.141	0.244	0.353	0.738	0.81	0.81				14:20:06	1.174	1.259	1.185	1.281	1.231	1.283	0.755	0.757	0.772
14:30:06	0.942	0.917	0.955	0.159	0.268	0.375	0.749	0.816	0.828				14:30:06	1.182	1.263	1.186	1.282	1.233	1.287	0.759	0.753	0.78
14:40:06	0.946	0.923	0.96	0.185	0.284	0.395	0.756	0.818	0.823				14:40:06	1.181	1.266	1.184	1.284	1.232	1.287	0.755	0.755	0.778
14:50:06	0.953	0.932	0.972	0.215	0.318	0.42	0.767	0.82	0.837				14:50:06	1.183	1.259	1.19	1.28	1.226	1.281	0.753	0.759	0.776
15:00:06	0.962	0.94	0.981	0.232	0.34	0.439	0.778	0.824	0.838				15:00:06	1.186	1.265	1.193	1.285	1.23	1.286	0.751	0.761	0.779
15:10:06	0.97	0.948	0.993	0.255	0.358	0.458	0.787	0.828	0.842				15:10:06	1.182	1.268	1.19	1.281	1.233	1.286	0.746	0.759	0.774
15:20:06	0.98	0.954	0.999	0.289	0.384	0.484	0.795	0.826	0.847				15:20:06	1.184	1.261	1.191	1.271	1.232	1.284	0.753	0.764	0.785
15:30:06	0.985	0.963	1.006	0.312	0.408	0.505	0.799	0.83	0.851				15:30:06	1.185	1.262	1.192	1.277	1.231	1.286	0.747	0.758	0.782
15:40:06	0.992	0.969	1.015	0.336	0.431	0.522	0.799	0.832	0.848				15:40:06	1.185	1.265	1.193	1.275	1.231	1.287	0.742	0.757	0.78
15:50:06	1.001	0.975	1.019	0.358	0.45	0.54	0.8	0.833	0.851				15:50:06	1.182	1.266	1.19	1.274	1.232	1.286	0.738	0.755	0.777
16:00:06	1.008	0.984	1.027	0.383	0.48	0.553	0.803	0.833	0.852				16:00:06	1.183	1.263	1.191	1.27	1.229	1.282	0.742	0.754	0.776
16:10:06	1.015	0.991	1.037	0.404	0.502	0.569	0.804	0.834	0.852				16:10:06	1.183	1.265	1.192	1.268	1.228	1.283	0.732	0.747	0.768
16:20:06	1.023	0.998	1.042	0.426	0.523	0.579	0.805	0.835	0.856				16:20:06	1.187	1.263	1.194	1.265	1.225	1.282	0.736	0.755	0.773
16:30:06	1.029	1.003	1.048	0.446	0.54	0.592	0.804	0.834	0.861				16:30:06	1.18	1.265	1.186	1.25	1.215	1.285	0.726	0.746	0.766
16:40:06	1.038	1.009	1.055	0.462	0.561	0.603	0.809	0.836	0.863				16:40:06	1.18	1.265	1.19	1.249	1.216	1.282	0.731	0.747	0.768
16:50:06	1.05	1.013	1.061	0.48	0.572	0.611	0.81	0.836	0.863				16:50:06	1.178	1.263	1.191	1.251	1.218	1.277	0.729	0.746	0.765
17:00:06	1.061	1.021	1.065	0.499	0.586	0.62	0.805	0.837	0.863				17:00:06	1.167	1.256	1.187	1.264	1.217	1.274	0.713	0.726	0.745
17:10:06	1.071	1.022	1.068	0.521	0.601	0.627	0.81	0.84	0.864				17:10:06	1.167	1.247	1.182	1.259	1.206	1.27	0.716	0.726	0.744
17:20:06	1.077	1.024	1.071	0.538	0.614	0.639	0.81	0.84	0.863				17:20:06	1.162	1.238	1.178	1.258	1.201	1.264	0.719	0.729	0.745
17:30:06	1.081	1.027	1.073	0.554	0.625	0.647	0.812	0.842	0.864				17:30:06	1.169	1.24	1.182	1.256	1.198	1.263	0.722	0.73	0.751
17:40:06	1.083	1.024	1.074	0.562	0.634	0.657	0.811	0.844	0.866				17:40:06	1.172	1.239	1.177	1.254	1.193	1.259	0.707	0.713	0.738
17:50:06	1.084	1.027	1.075	0.575	0.642	0.668	0.814	0.844	0.866				17:50:06	1.167	1.24	1.181	1.254	1.185	1.258	0.714	0.722	0.742
18:00:06	1.082	1.024	1.073	0.584	0.647	0.676	0.814	0.844	0.865				18:00:06	1.165	1.24	1.181	1.249	1.182	1.254	0.713	0.72	0.742
18:10:06	1.082	1.025	1.073	0.594	0.644	0.678	0.815	0.846	0.866				18:10:06	1.164	1.243	1.183	1.251	1.178	1.256	0.704	0.714	0.735
18:20:06	1.076	1.014	1.065	0.599	0.655	0.683	0.814	0.847	0.866				18:20:06	1.166	1.24	1.173	1.239	1.174	1.25	0.703	0.712	0.731
18:30:06	1.076	1.013	1.063	0.607	0.664	0.684	0.816	0.848	0.864				18:30:06	1.165	1.235	1.176	1.235	1.172	1.243	0.701	0.711	0.73
18:40:06	1.074	1.013	1.063	0.612	0.674	0.692	0.819	0.849	0.864				18:40:06	1.162	1.23	1.173	1.23	1.165	1.241	0.704	0.71	0.732
18:50:06	1.072	1.017	1.065	0.62	0.686	0.692	0.821	0.849	0.861				18:50:06	1.158	1.222	1.174	1.23	1.16	1.231	0.707	0.712	0.737
19:00:06	1.069	1.011	1.062	0.629	0.689	0.693	0.824	0.851	0.861				19:00:06	1.161	1.224	1.171	1.224	1.162	1.234	0.705	0.714	0.737
19:10:06	1.067	1.01	1.059	0.642	0.686	0.7	0.826	0.853	0.86				19:10:06	1.16	1.224	1.17	1.221	1.16	1.231	0.702	0.711	0.735
19:20:06	1.065	1.016	1.06	0.645	0.684	0.7	0.829	0.856	0.859				19:20:06	1.156	1.219	1.169	1.223	1.158	1.22	0.7	0.711	0.735
19:30:06	1.059	1.007	1.052	0.647	0.683	0.698	0.828	0.855	0.858				19:30:06	1.153	1.217	1.166	1.213	1.156	1.218	0.698	0.708	0.732
19:40:06	1.059	1.012	1.054	0.646	0.68	0.708	0.831	0.857	0.856				19:40:06	1.152	1.218	1.161	1.21	1.156	1.211	0.687	0.7	0.723
19:50:06	1.054	1.007	1.047	0.643	0.68	0.709	0.832	0.856	0.854				19:50:06	1.147	1.217	1.161	1.2	1.151	1.21	0.687	0.7	0.722
20:00:06	1.053	1.011	1.046	0.639	0.675	0.728	0.837	0.857	0.85				20:00:06	1.139	1.211	1.153	1.202	1.154	1.199	0.673	0.684	0.709
20:10:06	1.05	1.009	1.044	0.646	0.681	0.726	0.839	0.855	0.849				20:10:06	1.14	1.199	1.151	1.193	1.145	1.194	0.691	0.697	0.721
20:20:06	1.049	1.008	1.042	0.649	0.684	0.733	0.843	0.855	0.846				20:20:06	1.138	1.203	1.152	1.188	1.145	1.192	0.688	0.696	0.721
20:30:06	1.045	1.001	1.038	0.647	0.679	0.74	0.838	0.852	0.843				20:30:06	1.13	1.203	1.15	1.188	1.146	1.184	0.675	0.686	0.707
20:40:06	1.041	1	1.036	0.653	0.678	0.746	0.836	0.848	0.84				20:40:06	1.122	1.193	1.145	1.183	1.138	1.177	0.685	0.693	0.712
20:50:06	1.04	0.995	1.032	0.662	0.681	0.764	0.834	0.847	0.838				20:50:06	1.118	1.198	1.143	1.183	1.137	1.171	0.669	0.681	0.698
21:00:06	1.035	0.993	1.026	0.663	0.687	0.762	0.827	0.844	0.835				21:00:06	1.115	1.199	1.139	1.178	1.132	1.166	0.671	0.685	0.703
21:10:06	1.031	0.989	1.022	0.665	0.686	0.774	0.827	0.84	0.832				21:10:06	1.105	1.186	1.134	1.17	1.129	1.16	0.671	0.681	0.697
21:20:06	1.025	0.982	1.017	0.669	0.689	0.779	0.826	0.836	0.828				21:20:06	1.101	1.176	1.127	1.164	1.123	1.156	0.677	0.683	0.699
21:30:06	1.025	0.984	1.02	0.679	0.691	0.793	0.827	0.833	0.824				21:30:06	1.101	1.176	1.125	1.163	1.118	1.154	0.679	0.684	0.7
21:40:06	1.023	0.982	1.019	0.679	0.7	0.792	0.821	0.828	0.821				21:40:06	1.105	1.176	1.128	1.162	1.118	1.154	0.679	0.685	0.704
21:50:06	1.017	0.977	1.011	0.693	0.705	0.814	0.823	0.828	0.816				21:50:06	1.1	1.173	1.125	1.153	1.115	1.145	0.663	0.667	0.69
22:00:06	1.012	0.977	1.008	0.697	0.707	0.816	0.817	0.824	0.811				22:00:06	1.096	1.173	1.124	1.15	1.109	1.138	0.668	0.676	0.695
22:10:06	1.007	0.974	1	0.703	0.708	0.826	0.813	0.82	0.806				22:10:06	1.086	1.161	1.115	1.144	1.102	1.128	0.669	0.672	0.695
22:20:06	1.001	0.97	0.996	0.701	0.706	0.831	0.808	0.816	0.803				22:20:06	1.086	1.156	1.112	1.14	1.102	1.126	0.673	0.679	0.698
22:30:06	0.996	0.967	0.993	0.714	0.714	0.85	0.81	0.811	0.798				22:30:06	1.077	1.149	1.106	1.135	1.098	1.121	0.668	0.673	0.694
22:40:06	0.993	0.965	0.988	0.729	0.723	0.865	0.807	0.807	0.795				22:40:06	1.078	1.152	1.105	1.133	1.094	1.122	0.667	0.676	0.695
22:50:06	0.989	0.965	0.984	0.739	0.729	0.876	0.805	0.803	0.79				22:50:06	1.069	1.14	1.1	1.128	1.092	1.117	0.673	0.68	0.698
23:00:06	0.984	0.958	0.982	0.75	0.736	0.884	0.799	0.799	0.787				23:00:06	1.067	1.142	1.101	1.124	1.09	1.118	0.672	0.674	0.694
23:10:06	0.979	0.955	0.977	0.762	0.739	0.885	0.799	0.795	0.783				23:10:06	1.059	1.138	1.102	1.12	1.085	1.11	0.671	0.676	0.695
23:20:06	0.976	0.949	0.972	0.771	0.754	0.885	0.796	0.791	0.778				23:20:06	1.058	1.137	1.099	1.114	1.084	1.108	0.669	0.673	0.692
23:30:06	0.971	0.941	0.965	0.784	0.762	0.888	0.791	0.786	0.773				23:30:06	1.056	1.13	1.095	1.109	1.075	1.104	0.668	0.671	0.692
23:40:06	0.966	0.94	0.96	0.797	0.768	0.889	0.791	0.783	0.77				23:40:06	1.049	1.128	1.091	1.108	1.069	1.093	0.659	0.668	0.688
23:50:06	0.962	0.938	0.959	0.813	0.784	0.897	0.786	0.779	0.765				23:50:06	1.052	1.118	1.084	1.104	1.065	1.088	0.669	0.674	0.692
24:00:06	0.958	0.932	0.953	0.824	0.792	0.895	0.783	0.775	0.76				24:00:06	1.043	1.118	1.08	1.102	1.058	1.081	0.665	0.672	0.69

## Sheet: all mutants cecropin
Time (hr)	WT 10			WT 100			phoPQ 10			phoPQ 100			rcsB 10			rcsB 100			ompT 10			ompT 100			phoPQompT 10			phoPQompT 100			phoPQrcsB 10			phoPQrcsB 100			phoPQrcsBompT 10			phoPQrcsBompT 100			ompTprtS 10			ompTprtS 100			phoPQrcsBprtS 10
0:01:15	0.236	0.242	0.236	0.091	0.09	0.09	0.228	0.223	0.219	0.089	0.086	0.084	0.198	0.204	0.203	0.085	0.085	0.083	0.228	0.232	0.232	0.084	0.086	0.087	0.208	0.214	0.216	0.086	0.086	0.084	0.198	0.203	0.203	0.083	0.087	0.084	0.198	0.201	0.203	0.085	0.083	0.084	0.231	0.229	0.231	0.09	0.087	0.09	0.205
0:10:06	0.229	0.232	0.226	0.088	0.086	0.086	0.217	0.212	0.209	0.085	0.082	0.08	0.19	0.196	0.194	0.081	0.081	0.08	0.22	0.223	0.223	0.081	0.083	0.084	0.192	0.2	0.205	0.082	0.082	0.081	0.188	0.192	0.191	0.08	0.082	0.08	0.186	0.19	0.191	0.08	0.08	0.08	0.22	0.217	0.217	0.087	0.083	0.085	0.192
0:20:06	0.218	0.214	0.215	0.086	0.084	0.083	0.203	0.198	0.196	0.083	0.08	0.078	0.185	0.189	0.187	0.08	0.079	0.078	0.206	0.207	0.207	0.08	0.082	0.083	0.176	0.183	0.188	0.08	0.08	0.079	0.166	0.169	0.168	0.078	0.08	0.077	0.163	0.166	0.167	0.078	0.077	0.077	0.206	0.202	0.203	0.085	0.081	0.084	0.173
0:30:06	0.21	0.206	0.207	0.085	0.082	0.082	0.195	0.19	0.188	0.082	0.077	0.076	0.178	0.181	0.189	0.087	0.085	0.08	0.194	0.195	0.194	0.078	0.08	0.081	0.178	0.182	0.188	0.089	0.089	0.088	0.168	0.17	0.169	0.089	0.092	0.089	0.167	0.171	0.17	0.089	0.089	0.088	0.206	0.201	0.202	0.097	0.092	0.096	0.178
0:40:06	0.206	0.2	0.199	0.086	0.082	0.082	0.188	0.183	0.181	0.083	0.08	0.079	0.172	0.174	0.173	0.079	0.079	0.077	0.183	0.184	0.184	0.078	0.081	0.081	0.165	0.168	0.174	0.08	0.081	0.08	0.154	0.157	0.157	0.081	0.082	0.08	0.155	0.158	0.158	0.082	0.081	0.08	0.187	0.185	0.186	0.088	0.083	0.085	0.16
0:50:06	0.198	0.191	0.192	0.085	0.084	0.083	0.185	0.181	0.18	0.084	0.081	0.079	0.165	0.169	0.167	0.08	0.079	0.078	0.177	0.176	0.178	0.079	0.081	0.083	0.164	0.166	0.171	0.081	0.082	0.081	0.151	0.155	0.154	0.079	0.072	0.079	0.149	0.152	0.154	0.08	0.079	0.079	0.18	0.18	0.164	0.071	0.07	0.072	0.143
1:00:06	0.202	0.193	0.195	0.092	0.089	0.089	0.191	0.186	0.187	0.093	0.089	0.088	0.171	0.173	0.173	0.09	0.09	0.088	0.182	0.183	0.186	0.089	0.091	0.091	0.173	0.17	0.179	0.089	0.09	0.09	0.16	0.163	0.163	0.089	0.091	0.088	0.156	0.158	0.159	0.09	0.089	0.088	0.187	0.187	0.183	0.092	0.091	0.082	0.151
1:10:06	0.19	0.181	0.181	0.085	0.08	0.081	0.183	0.179	0.176	0.083	0.079	0.078	0.156	0.16	0.157	0.078	0.078	0.077	0.167	0.168	0.169	0.078	0.08	0.081	0.158	0.159	0.17	0.079	0.08	0.078	0.145	0.148	0.148	0.077	0.079	0.077	0.143	0.145	0.145	0.076	0.076	0.076	0.174	0.175	0.169	0.08	0.079	0.081	0.149
1:20:06	0.172	0.163	0.162	0.071	0.064	0.064	0.169	0.161	0.162	0.068	0.064	0.062	0.138	0.14	0.138	0.062	0.062	0.06	0.151	0.149	0.151	0.061	0.064	0.065	0.14	0.144	0.155	0.063	0.064	0.063	0.129	0.132	0.132	0.062	0.065	0.062	0.127	0.129	0.13	0.062	0.061	0.061	0.157	0.159	0.154	0.066	0.064	0.067	0.134
1:30:06	0.184	0.173	0.172	0.082	0.08	0.08	0.187	0.178	0.181	0.085	0.079	0.079	0.151	0.153	0.151	0.079	0.079	0.078	0.168	0.162	0.162	0.077	0.08	0.083	0.157	0.163	0.172	0.079	0.08	0.079	0.145	0.147	0.147	0.078	0.079	0.075	0.139	0.141	0.142	0.075	0.077	0.077	0.172	0.176	0.164	0.078	0.077	0.08	0.145
1:40:06	0.186	0.175	0.174	0.083	0.079	0.079	0.184	0.175	0.179	0.078	0.078	0.078	0.143	0.146	0.145	0.076	0.077	0.075	0.169	0.16	0.162	0.076	0.079	0.08	0.154	0.162	0.175	0.078	0.078	0.077	0.141	0.144	0.143	0.076	0.078	0.075	0.137	0.14	0.14	0.075	0.075	0.075	0.17	0.17	0.165	0.079	0.078	0.079	0.144
1:50:06	0.183	0.171	0.168	0.079	0.065	0.064	0.17	0.161	0.167	0.064	0.064	0.063	0.125	0.128	0.127	0.062	0.062	0.06	0.156	0.144	0.144	0.061	0.063	0.065	0.138	0.147	0.162	0.062	0.063	0.062	0.125	0.128	0.128	0.062	0.062	0.06	0.121	0.123	0.124	0.06	0.059	0.059	0.154	0.153	0.148	0.063	0.061	0.063	0.126
2:00:06	0.179	0.177	0.173	0.087	0.066	0.065	0.171	0.163	0.17	0.065	0.065	0.064	0.124	0.127	0.126	0.064	0.063	0.063	0.16	0.146	0.144	0.062	0.065	0.067	0.138	0.148	0.169	0.065	0.065	0.064	0.127	0.129	0.129	0.063	0.065	0.062	0.122	0.125	0.125	0.062	0.061	0.061	0.156	0.156	0.149	0.065	0.063	0.066	0.129
2:10:06	0.195	0.182	0.173	0.085	0.08	0.08	0.187	0.175	0.184	0.08	0.08	0.079	0.137	0.139	0.134	0.075	0.075	0.075	0.174	0.158	0.156	0.075	0.077	0.078	0.15	0.162	0.185	0.076	0.077	0.077	0.141	0.143	0.143	0.078	0.079	0.077	0.136	0.138	0.138	0.077	0.076	0.076	0.171	0.169	0.163	0.08	0.078	0.078	0.128
2:20:06	0.197	0.183	0.171	0.079	0.075	0.075	0.186	0.173	0.182	0.075	0.075	0.075	0.129	0.132	0.13	0.074	0.074	0.074	0.176	0.157	0.153	0.074	0.076	0.078	0.147	0.16	0.185	0.076	0.076	0.075	0.136	0.139	0.139	0.074	0.077	0.074	0.133	0.134	0.134	0.072	0.072	0.072	0.166	0.166	0.16	0.077	0.077	0.078	0.14
2:30:06	0.214	0.197	0.178	0.081	0.083	0.084	0.198	0.179	0.192	0.085	0.085	0.084	0.135	0.139	0.138	0.085	0.085	0.084	0.187	0.167	0.163	0.083	0.086	0.086	0.158	0.171	0.195	0.087	0.087	0.086	0.147	0.15	0.15	0.086	0.088	0.086	0.144	0.147	0.146	0.085	0.084	0.085	0.178	0.176	0.171	0.089	0.088	0.089	0.151
2:40:06	0.232	0.212	0.184	0.081	0.077	0.076	0.194	0.173	0.186	0.075	0.075	0.076	0.126	0.129	0.125	0.074	0.074	0.074	0.18	0.162	0.152	0.075	0.077	0.078	0.145	0.16	0.182	0.074	0.075	0.074	0.134	0.137	0.138	0.074	0.076	0.073	0.13	0.132	0.133	0.072	0.071	0.072	0.165	0.163	0.154	0.074	0.073	0.075	0.136
2:50:06	0.245	0.22	0.185	0.064	0.062	0.061	0.185	0.16	0.175	0.06	0.06	0.06	0.107	0.112	0.109	0.06	0.06	0.059	0.171	0.15	0.137	0.059	0.061	0.062	0.132	0.147	0.169	0.061	0.061	0.06	0.121	0.123	0.123	0.06	0.061	0.058	0.115	0.117	0.118	0.059	0.058	0.058	0.15	0.148	0.144	0.061	0.06	0.061	0.122
3:00:06	0.287	0.27	0.223	0.084	0.081	0.08	0.21	0.184	0.198	0.08	0.08	0.079	0.124	0.129	0.128	0.079	0.079	0.077	0.197	0.175	0.156	0.078	0.079	0.08	0.15	0.167	0.189	0.08	0.081	0.078	0.139	0.141	0.142	0.079	0.079	0.078	0.134	0.136	0.136	0.077	0.077	0.077	0.169	0.168	0.161	0.08	0.079	0.081	0.14
3:10:06	0.322	0.303	0.248	0.083	0.081	0.08	0.22	0.186	0.201	0.079	0.079	0.079	0.123	0.129	0.111	0.065	0.078	0.078	0.205	0.183	0.156	0.078	0.08	0.081	0.135	0.154	0.173	0.065	0.066	0.064	0.124	0.127	0.126	0.063	0.063	0.061	0.117	0.119	0.12	0.061	0.06	0.061	0.153	0.152	0.144	0.064	0.062	0.064	0.124
3:20:06	0.335	0.304	0.261	0.065	0.062	0.062	0.216	0.176	0.189	0.062	0.062	0.061	0.105	0.108	0.106	0.06	0.059	0.059	0.199	0.178	0.136	0.06	0.061	0.063	0.131	0.151	0.168	0.061	0.062	0.061	0.12	0.123	0.123	0.06	0.06	0.058	0.114	0.116	0.117	0.059	0.059	0.059	0.152	0.15	0.141	0.061	0.061	0.062	0.122
3:30:06	0.404	0.375	0.308	0.094	0.092	0.091	0.258	0.211	0.225	0.091	0.091	0.09	0.132	0.135	0.135	0.089	0.089	0.088	0.241	0.221	0.167	0.088	0.09	0.092	0.161	0.181	0.201	0.091	0.092	0.091	0.15	0.152	0.152	0.09	0.09	0.088	0.143	0.145	0.146	0.088	0.087	0.087	0.182	0.18	0.171	0.091	0.091	0.092	0.15
3:40:06	0.416	0.395	0.327	0.083	0.08	0.08	0.265	0.205	0.222	0.08	0.08	0.08	0.123	0.126	0.133	0.087	0.087	0.086	0.261	0.235	0.165	0.086	0.088	0.085	0.158	0.179	0.201	0.09	0.091	0.09	0.149	0.151	0.152	0.09	0.093	0.09	0.145	0.147	0.147	0.089	0.089	0.089	0.184	0.181	0.173	0.094	0.093	0.094	0.151
3:50:06	0.45	0.429	0.371	0.082	0.08	0.08	0.285	0.211	0.233	0.079	0.078	0.077	0.12	0.124	0.097	0.053	0.054	0.053	0.256	0.224	0.136	0.056	0.061	0.075	0.123	0.145	0.166	0.055	0.056	0.055	0.113	0.115	0.115	0.054	0.054	0.052	0.106	0.108	0.109	0.052	0.051	0.051	0.148	0.145	0.135	0.055	0.054	0.055	0.112
4:00:06	0.492	0.461	0.399	0.082	0.079	0.078	0.306	0.221	0.243	0.078	0.079	0.078	0.119	0.123	0.119	0.076	0.077	0.076	0.314	0.273	0.16	0.077	0.079	0.08	0.147	0.168	0.19	0.079	0.079	0.077	0.135	0.137	0.137	0.077	0.076	0.075	0.128	0.13	0.132	0.075	0.074	0.074	0.174	0.171	0.158	0.078	0.077	0.077	0.134
4:10:06	0.519	0.505	0.43	0.081	0.079	0.078	0.332	0.233	0.257	0.078	0.078	0.077	0.12	0.122	0.121	0.076	0.076	0.075	0.347	0.311	0.162	0.076	0.078	0.079	0.147	0.17	0.19	0.079	0.079	0.078	0.136	0.139	0.138	0.079	0.078	0.077	0.129	0.131	0.133	0.076	0.075	0.076	0.179	0.176	0.16	0.079	0.078	0.08	0.136
4:20:06	0.56	0.546	0.479	0.081	0.079	0.078	0.357	0.248	0.28	0.08	0.082	0.083	0.13	0.132	0.132	0.086	0.086	0.086	0.379	0.359	0.177	0.085	0.087	0.087	0.157	0.183	0.203	0.09	0.09	0.089	0.148	0.15	0.15	0.09	0.092	0.09	0.142	0.144	0.145	0.089	0.089	0.088	0.196	0.19	0.173	0.093	0.092	0.093	0.149
4:30:06	0.571	0.551	0.491	0.064	0.062	0.06	0.379	0.25	0.284	0.061	0.061	0.06	0.108	0.109	0.106	0.059	0.059	0.058	0.394	0.368	0.157	0.059	0.061	0.063	0.128	0.156	0.175	0.062	0.061	0.06	0.118	0.12	0.119	0.06	0.06	0.058	0.11	0.112	0.113	0.057	0.057	0.057	0.172	0.164	0.142	0.061	0.06	0.062	0.116
4:40:06	0.617	0.603	0.536	0.077	0.075	0.073	0.417	0.286	0.324	0.074	0.073	0.073	0.125	0.126	0.123	0.073	0.073	0.072	0.444	0.416	0.182	0.073	0.075	0.076	0.142	0.172	0.192	0.075	0.075	0.074	0.132	0.134	0.133	0.074	0.073	0.072	0.123	0.126	0.127	0.072	0.072	0.071	0.193	0.185	0.157	0.074	0.074	0.075	0.129
4:50:06	0.648	0.635	0.573	0.09	0.09	0.089	0.456	0.33	0.363	0.091	0.09	0.089	0.148	0.149	0.144	0.089	0.089	0.089	0.478	0.451	0.211	0.089	0.091	0.093	0.159	0.189	0.21	0.093	0.093	0.091	0.149	0.152	0.151	0.092	0.093	0.091	0.141	0.143	0.144	0.09	0.09	0.089	0.223	0.212	0.177	0.093	0.092	0.092	0.146
5:00:06	0.653	0.625	0.585	0.08	0.079	0.077	0.469	0.348	0.38	0.077	0.076	0.076	0.144	0.143	0.136	0.075	0.075	0.075	0.484	0.461	0.219	0.076	0.078	0.079	0.144	0.179	0.198	0.077	0.077	0.077	0.134	0.137	0.138	0.082	0.086	0.084	0.135	0.136	0.137	0.083	0.082	0.082	0.229	0.215	0.172	0.088	0.087	0.087	0.142
5:10:06	0.686	0.643	0.614	0.081	0.087	0.086	0.498	0.392	0.422	0.088	0.087	0.087	0.171	0.168	0.162	0.089	0.089	0.088	0.543	0.513	0.26	0.088	0.09	0.091	0.159	0.197	0.214	0.092	0.091	0.091	0.146	0.148	0.148	0.09	0.091	0.089	0.14	0.142	0.143	0.089	0.089	0.088	0.255	0.237	0.18	0.093	0.092	0.092	0.145
5:20:06	0.674	0.635	0.608	0.057	0.055	0.053	0.493	0.4	0.42	0.055	0.054	0.053	0.154	0.151	0.144	0.052	0.052	0.051	0.502	0.504	0.26	0.052	0.054	0.056	0.121	0.164	0.178	0.055	0.054	0.054	0.11	0.112	0.111	0.053	0.054	0.051	0.101	0.103	0.104	0.052	0.051	0.05	0.247	0.221	0.144	0.054	0.054	0.055	0.107
5:30:06	0.711	0.668	0.654	0.081	0.08	0.076	0.526	0.458	0.485	0.078	0.076	0.075	0.202	0.198	0.19	0.076	0.076	0.075	0.541	0.551	0.337	0.076	0.077	0.08	0.147	0.195	0.205	0.08	0.079	0.079	0.134	0.137	0.136	0.079	0.079	0.077	0.127	0.129	0.13	0.078	0.077	0.076	0.306	0.271	0.175	0.079	0.079	0.081	0.132
5:40:06	0.733	0.689	0.681	0.082	0.08	0.078	0.536	0.489	0.517	0.081	0.079	0.079	0.237	0.229	0.218	0.078	0.078	0.078	0.558	0.568	0.356	0.078	0.079	0.081	0.149	0.201	0.208	0.081	0.081	0.08	0.136	0.138	0.137	0.08	0.08	0.077	0.127	0.129	0.13	0.079	0.079	0.078	0.345	0.304	0.182	0.081	0.081	0.082	0.133
5:50:06	0.742	0.702	0.704	0.082	0.08	0.078	0.554	0.524	0.543	0.08	0.078	0.078	0.29	0.281	0.256	0.076	0.076	0.075	0.567	0.582	0.397	0.077	0.078	0.081	0.147	0.205	0.209	0.08	0.079	0.08	0.135	0.136	0.135	0.078	0.08	0.076	0.125	0.128	0.128	0.077	0.076	0.076	0.368	0.335	0.192	0.085	0.087	0.088	0.139
6:00:06	0.75	0.714	0.725	0.081	0.08	0.077	0.578	0.549	0.563	0.079	0.077	0.077	0.313	0.312	0.304	0.076	0.076	0.075	0.583	0.602	0.451	0.074	0.078	0.08	0.147	0.212	0.208	0.077	0.077	0.077	0.132	0.134	0.133	0.076	0.077	0.074	0.122	0.125	0.126	0.076	0.074	0.074	0.406	0.363	0.202	0.078	0.077	0.078	0.128
6:10:06	0.765	0.724	0.731	0.084	0.082	0.078	0.594	0.583	0.588	0.081	0.078	0.079	0.362	0.345	0.327	0.077	0.076	0.075	0.595	0.63	0.485	0.076	0.078	0.082	0.15	0.22	0.213	0.079	0.079	0.079	0.132	0.136	0.134	0.079	0.079	0.075	0.124	0.125	0.126	0.077	0.076	0.076	0.438	0.395	0.221	0.079	0.079	0.08	0.129
6:20:06	0.774	0.734	0.739	0.081	0.082	0.078	0.608	0.609	0.608	0.081	0.078	0.078	0.407	0.393	0.384	0.077	0.076	0.076	0.611	0.648	0.517	0.077	0.079	0.081	0.151	0.231	0.216	0.079	0.079	0.079	0.133	0.136	0.135	0.079	0.079	0.076	0.124	0.126	0.127	0.078	0.077	0.077	0.465	0.415	0.248	0.08	0.08	0.08	0.13
6:30:06	0.78	0.754	0.762	0.082	0.083	0.078	0.622	0.631	0.624	0.081	0.078	0.078	0.448	0.437	0.431	0.076	0.076	0.076	0.626	0.664	0.56	0.076	0.079	0.081	0.153	0.242	0.218	0.079	0.079	0.079	0.133	0.136	0.135	0.078	0.079	0.076	0.124	0.126	0.126	0.078	0.077	0.077	0.497	0.444	0.281	0.08	0.079	0.08	0.129
6:40:06	0.799	0.777	0.781	0.082	0.085	0.078	0.624	0.646	0.639	0.082	0.078	0.078	0.5	0.478	0.467	0.077	0.076	0.076	0.647	0.687	0.604	0.077	0.079	0.081	0.157	0.252	0.221	0.079	0.079	0.079	0.133	0.136	0.135	0.079	0.079	0.076	0.124	0.126	0.127	0.078	0.077	0.078	0.531	0.471	0.327	0.08	0.08	0.08	0.129
6:50:06	0.807	0.798	0.802	0.08	0.085	0.078	0.627	0.663	0.64	0.08	0.077	0.077	0.556	0.534	0.519	0.076	0.076	0.076	0.656	0.694	0.622	0.076	0.078	0.08	0.158	0.265	0.22	0.077	0.078	0.077	0.132	0.135	0.133	0.077	0.079	0.076	0.123	0.125	0.126	0.079	0.078	0.077	0.55	0.478	0.349	0.08	0.08	0.08	0.129
7:00:06	0.832	0.823	0.836	0.08	0.087	0.079	0.638	0.673	0.661	0.081	0.078	0.077	0.616	0.592	0.577	0.076	0.076	0.076	0.671	0.713	0.648	0.076	0.079	0.081	0.163	0.277	0.222	0.077	0.078	0.078	0.131	0.135	0.133	0.078	0.079	0.076	0.123	0.125	0.126	0.079	0.078	0.078	0.568	0.502	0.389	0.08	0.08	0.081	0.129
7:10:06	0.839	0.846	0.857	0.079	0.09	0.079	0.652	0.699	0.675	0.081	0.078	0.077	0.657	0.65	0.646	0.076	0.076	0.076	0.692	0.731	0.668	0.076	0.079	0.081	0.169	0.289	0.224	0.078	0.078	0.078	0.131	0.135	0.133	0.078	0.079	0.076	0.123	0.125	0.126	0.08	0.078	0.078	0.584	0.511	0.417	0.08	0.08	0.081	0.129
7:20:06	0.842	0.862	0.882	0.079	0.093	0.08	0.645	0.713	0.686	0.082	0.077	0.077	0.656	0.658	0.653	0.076	0.076	0.076	0.701	0.743	0.679	0.076	0.079	0.081	0.171	0.294	0.227	0.078	0.078	0.078	0.13	0.134	0.133	0.077	0.079	0.076	0.123	0.125	0.125	0.08	0.079	0.079	0.6	0.52	0.439	0.08	0.08	0.08	0.128
7:30:06	0.852	0.88	0.905	0.079	0.099	0.082	0.66	0.73	0.707	0.082	0.078	0.078	0.687	0.68	0.69	0.076	0.075	0.075	0.723	0.77	0.696	0.076	0.079	0.082	0.176	0.31	0.23	0.078	0.078	0.078	0.13	0.134	0.133	0.078	0.08	0.076	0.123	0.124	0.125	0.081	0.079	0.079	0.617	0.54	0.476	0.08	0.081	0.081	0.128
7:40:06	0.87	0.897	0.924	0.08	0.108	0.084	0.664	0.734	0.711	0.082	0.078	0.078	0.728	0.723	0.716	0.076	0.076	0.076	0.741	0.791	0.72	0.077	0.08	0.082	0.181	0.319	0.237	0.078	0.078	0.079	0.131	0.135	0.133	0.079	0.079	0.077	0.123	0.124	0.125	0.081	0.079	0.079	0.629	0.549	0.516	0.08	0.08	0.08	0.127
7:50:06	0.868	0.903	0.935	0.078	0.115	0.087	0.659	0.739	0.713	0.081	0.077	0.077	0.75	0.756	0.72	0.076	0.075	0.075	0.756	0.808	0.727	0.076	0.079	0.081	0.182	0.331	0.235	0.077	0.077	0.078	0.13	0.133	0.132	0.077	0.079	0.076	0.122	0.124	0.125	0.081	0.08	0.079	0.647	0.557	0.539	0.08	0.08	0.08	0.127
8:00:06	0.879	0.923	0.951	0.079	0.128	0.092	0.667	0.735	0.704	0.081	0.077	0.077	0.789	0.801	0.769	0.076	0.076	0.075	0.774	0.824	0.741	0.076	0.079	0.081	0.188	0.344	0.237	0.077	0.077	0.078	0.13	0.133	0.132	0.077	0.079	0.076	0.122	0.124	0.125	0.081	0.08	0.08	0.661	0.57	0.566	0.08	0.08	0.08	0.127
8:10:06	0.901	0.942	0.97	0.081	0.145	0.099	0.673	0.743	0.71	0.082	0.078	0.078	0.789	0.827	0.809	0.077	0.076	0.076	0.798	0.855	0.75	0.077	0.08	0.081	0.195	0.352	0.246	0.078	0.079	0.079	0.131	0.135	0.133	0.079	0.079	0.077	0.122	0.124	0.125	0.081	0.081	0.08	0.676	0.593	0.577	0.081	0.08	0.08	0.126
8:20:06	0.916	0.962	0.993	0.081	0.164	0.112	0.694	0.755	0.72	0.083	0.079	0.078	0.857	0.881	0.839	0.077	0.077	0.076	0.815	0.887	0.766	0.077	0.08	0.082	0.202	0.359	0.25	0.079	0.08	0.08	0.131	0.135	0.134	0.08	0.081	0.077	0.122	0.124	0.125	0.082	0.081	0.08	0.692	0.619	0.607	0.081	0.081	0.081	0.127
8:30:06	0.924	0.976	1.005	0.082	0.189	0.124	0.708	0.751	0.722	0.083	0.079	0.078	0.896	0.915	0.862	0.077	0.076	0.076	0.846	0.916	0.783	0.077	0.08	0.083	0.208	0.37	0.255	0.079	0.08	0.08	0.131	0.135	0.134	0.08	0.08	0.077	0.122	0.124	0.124	0.082	0.081	0.08	0.716	0.641	0.622	0.081	0.081	0.081	0.126
8:40:06	0.934	0.985	1.018	0.082	0.217	0.136	0.713	0.756	0.727	0.084	0.079	0.079	0.915	0.942	0.904	0.077	0.077	0.077	0.874	0.941	0.8	0.078	0.08	0.083	0.214	0.379	0.26	0.079	0.08	0.08	0.131	0.136	0.134	0.08	0.081	0.077	0.122	0.124	0.124	0.083	0.082	0.081	0.731	0.659	0.633	0.082	0.081	0.081	0.127
8:50:06	0.941	0.991	1.026	0.082	0.246	0.157	0.714	0.751	0.726	0.084	0.079	0.078	0.93	0.968	0.931	0.077	0.077	0.077	0.899	0.973	0.823	0.077	0.08	0.084	0.218	0.38	0.264	0.08	0.08	0.08	0.131	0.135	0.134	0.081	0.081	0.077	0.122	0.124	0.124	0.083	0.082	0.081	0.747	0.681	0.64	0.082	0.081	0.081	0.127
9:00:06	0.948	1	1.027	0.083	0.277	0.179	0.716	0.746	0.724	0.084	0.079	0.078	0.936	0.987	0.952	0.077	0.076	0.077	0.919	0.999	0.844	0.077	0.08	0.084	0.221	0.391	0.269	0.079	0.08	0.08	0.131	0.135	0.134	0.08	0.081	0.077	0.122	0.124	0.124	0.083	0.083	0.081	0.768	0.696	0.654	0.082	0.081	0.081	0.126
9:10:06	0.963	1.015	1.044	0.086	0.302	0.214	0.723	0.753	0.727	0.085	0.08	0.079	0.939	0.997	0.971	0.078	0.077	0.077	0.939	1.021	0.87	0.078	0.081	0.084	0.23	0.392	0.274	0.08	0.08	0.081	0.131	0.136	0.134	0.081	0.081	0.078	0.122	0.124	0.125	0.084	0.083	0.082	0.79	0.727	0.67	0.083	0.082	0.082	0.127
9:20:06	0.967	1.014	1.044	0.085	0.324	0.222	0.723	0.755	0.723	0.084	0.078	0.077	0.975	1.026	0.994	0.076	0.076	0.076	0.961	1.05	0.902	0.077	0.081	0.083	0.236	0.395	0.274	0.078	0.079	0.079	0.13	0.135	0.133	0.08	0.08	0.077	0.121	0.123	0.124	0.083	0.083	0.082	0.808	0.743	0.684	0.082	0.08	0.08	0.125
9:30:06	0.982	1.023	1.053	0.088	0.355	0.257	0.733	0.768	0.737	0.085	0.079	0.078	0.999	1.056	1.019	0.077	0.076	0.077	0.982	1.067	0.943	0.078	0.081	0.084	0.243	0.409	0.283	0.079	0.08	0.08	0.131	0.135	0.134	0.081	0.081	0.078	0.122	0.124	0.124	0.084	0.083	0.082	0.828	0.77	0.701	0.082	0.081	0.082	0.127
9:40:06	0.99	1.029	1.055	0.09	0.371	0.293	0.736	0.766	0.73	0.084	0.078	0.077	1.017	1.088	1.05	0.076	0.076	0.076	1.002	1.093	0.96	0.077	0.081	0.082	0.251	0.409	0.284	0.078	0.078	0.079	0.131	0.135	0.133	0.079	0.08	0.077	0.122	0.123	0.124	0.084	0.083	0.082	0.849	0.788	0.716	0.082	0.08	0.08	0.125
9:50:06	0.993	1.026	1.058	0.092	0.404	0.346	0.744	0.774	0.737	0.084	0.078	0.077	1.05	1.106	1.066	0.076	0.076	0.076	1.019	1.11	0.99	0.077	0.08	0.083	0.256	0.425	0.288	0.078	0.079	0.079	0.13	0.134	0.133	0.079	0.08	0.077	0.122	0.123	0.124	0.084	0.083	0.082	0.878	0.816	0.727	0.082	0.081	0.082	0.127
10:00:06	1.011	1.033	1.072	0.099	0.421	0.372	0.753	0.772	0.737	0.085	0.079	0.079	1.062	1.129	1.097	0.077	0.077	0.077	1.045	1.133	1.009	0.077	0.081	0.084	0.265	0.437	0.299	0.08	0.08	0.08	0.131	0.135	0.134	0.081	0.081	0.077	0.122	0.123	0.124	0.084	0.084	0.083	0.91	0.837	0.739	0.082	0.081	0.082	0.126
10:10:06	1.019	1.051	1.067	0.103	0.436	0.372	0.759	0.777	0.737	0.085	0.079	0.078	1.088	1.15	1.118	0.076	0.076	0.076	1.057	1.156	1.023	0.077	0.081	0.083	0.268	0.43	0.296	0.078	0.079	0.08	0.131	0.135	0.134	0.08	0.08	0.077	0.122	0.123	0.124	0.084	0.084	0.083	0.93	0.857	0.753	0.082	0.081	0.08	0.125
10:20:06	1.041	1.064	1.079	0.112	0.456	0.421	0.768	0.78	0.738	0.085	0.078	0.078	1.09	1.158	1.128	0.077	0.076	0.076	1.079	1.176	1.043	0.077	0.081	0.083	0.279	0.439	0.308	0.078	0.079	0.08	0.13	0.135	0.134	0.08	0.08	0.077	0.122	0.123	0.125	0.084	0.085	0.083	0.952	0.886	0.771	0.082	0.08	0.081	0.125
10:30:06	1.055	1.086	1.093	0.126	0.491	0.449	0.78	0.786	0.741	0.085	0.079	0.078	1.105	1.171	1.15	0.077	0.076	0.076	1.088	1.188	1.062	0.077	0.08	0.083	0.29	0.449	0.323	0.079	0.08	0.08	0.131	0.135	0.134	0.081	0.081	0.078	0.122	0.123	0.124	0.084	0.085	0.083	0.969	0.92	0.79	0.083	0.081	0.082	0.126
10:40:06	1.065	1.098	1.1	0.143	0.521	0.471	0.786	0.79	0.747	0.085	0.079	0.078	1.13	1.189	1.166	0.077	0.076	0.076	1.107	1.209	1.07	0.077	0.081	0.083	0.3	0.443	0.319	0.078	0.079	0.08	0.131	0.135	0.134	0.08	0.08	0.077	0.122	0.123	0.124	0.084	0.085	0.083	0.99	0.946	0.811	0.082	0.08	0.08	0.125
10:50:06	1.076	1.112	1.113	0.164	0.555	0.496	0.796	0.801	0.752	0.086	0.079	0.079	1.157	1.198	1.184	0.077	0.076	0.076	1.117	1.218	1.084	0.077	0.081	0.084	0.312	0.453	0.33	0.079	0.08	0.08	0.13	0.135	0.134	0.081	0.081	0.078	0.122	0.123	0.125	0.085	0.085	0.084	1.004	0.962	0.835	0.083	0.081	0.082	0.126
11:00:06	1.081	1.122	1.118	0.204	0.591	0.515	0.808	0.807	0.758	0.085	0.078	0.077	1.201	1.217	1.204	0.076	0.076	0.076	1.124	1.225	1.088	0.077	0.08	0.083	0.324	0.45	0.324	0.078	0.078	0.079	0.13	0.134	0.133	0.079	0.081	0.077	0.122	0.123	0.124	0.085	0.085	0.084	1.019	0.975	0.874	0.083	0.082	0.082	0.126
11:10:06	1.098	1.133	1.125	0.229	0.608	0.54	0.814	0.818	0.758	0.085	0.078	0.078	1.183	1.232	1.235	0.077	0.076	0.076	1.141	1.242	1.095	0.077	0.081	0.083	0.341	0.445	0.335	0.078	0.079	0.08	0.13	0.135	0.133	0.08	0.08	0.077	0.122	0.123	0.124	0.085	0.086	0.084	1.027	0.993	0.898	0.082	0.081	0.08	0.125
11:20:06	1.105	1.135	1.132	0.273	0.626	0.574	0.823	0.826	0.763	0.085	0.078	0.078	1.196	1.257	1.242	0.077	0.076	0.076	1.155	1.253	1.098	0.078	0.081	0.083	0.357	0.439	0.335	0.078	0.079	0.08	0.13	0.135	0.133	0.08	0.08	0.077	0.122	0.123	0.124	0.085	0.086	0.085	1.039	1.006	0.907	0.083	0.081	0.081	0.125
11:30:06	1.112	1.139	1.139	0.308	0.668	0.602	0.835	0.835	0.764	0.085	0.078	0.078	1.21	1.266	1.258	0.077	0.076	0.076	1.163	1.265	1.113	0.078	0.081	0.083	0.375	0.444	0.346	0.078	0.079	0.08	0.13	0.135	0.133	0.08	0.08	0.077	0.122	0.123	0.124	0.085	0.086	0.084	1.048	1.021	0.92	0.083	0.081	0.081	0.125
11:40:06	1.114	1.138	1.138	0.379	0.703	0.639	0.845	0.834	0.764	0.085	0.077	0.077	1.238	1.279	1.251	0.076	0.075	0.076	1.158	1.27	1.119	0.077	0.08	0.082	0.387	0.431	0.336	0.076	0.077	0.078	0.128	0.134	0.132	0.079	0.08	0.077	0.122	0.123	0.124	0.085	0.086	0.084	1.06	1.027	0.931	0.083	0.081	0.081	0.125
11:50:06	1.116	1.13	1.146	0.378	0.716	0.657	0.853	0.864	0.781	0.086	0.078	0.078	1.22	1.281	1.27	0.077	0.076	0.076	1.19	1.285	1.136	0.078	0.081	0.083	0.405	0.446	0.355	0.078	0.079	0.08	0.13	0.135	0.133	0.08	0.081	0.077	0.121	0.122	0.124	0.086	0.087	0.085	1.071	1.049	0.948	0.083	0.081	0.081	0.124
12:00:06	1.125	1.132	1.15	0.428	0.749	0.686	0.864	0.874	0.784	0.086	0.078	0.078	1.239	1.293	1.287	0.077	0.076	0.076	1.198	1.297	1.149	0.078	0.081	0.083	0.422	0.442	0.357	0.078	0.079	0.08	0.13	0.134	0.133	0.08	0.081	0.077	0.121	0.122	0.124	0.085	0.087	0.085	1.083	1.061	0.962	0.083	0.081	0.081	0.124
12:10:06	1.124	1.133	1.149	0.462	0.781	0.714	0.878	0.884	0.788	0.085	0.078	0.078	1.244	1.291	1.277	0.076	0.075	0.076	1.198	1.305	1.155	0.077	0.08	0.083	0.436	0.448	0.364	0.077	0.078	0.079	0.129	0.134	0.132	0.079	0.081	0.077	0.121	0.122	0.124	0.085	0.086	0.085	1.094	1.071	0.968	0.083	0.082	0.082	0.126
12:20:06	1.133	1.134	1.159	0.476	0.8	0.731	0.885	0.897	0.794	0.086	0.079	0.078	1.247	1.302	1.295	0.077	0.076	0.076	1.218	1.311	1.157	0.078	0.081	0.085	0.452	0.445	0.38	0.079	0.08	0.08	0.13	0.135	0.134	0.081	0.082	0.078	0.122	0.122	0.124	0.086	0.087	0.086	1.1	1.083	0.985	0.084	0.082	0.082	0.125
12:30:06	1.136	1.136	1.158	0.529	0.836	0.767	0.896	0.908	0.802	0.085	0.078	0.077	1.257	1.301	1.289	0.076	0.075	0.076	1.223	1.325	1.162	0.077	0.08	0.083	0.466	0.454	0.386	0.077	0.079	0.079	0.129	0.134	0.132	0.08	0.081	0.077	0.121	0.122	0.124	0.086	0.087	0.086	1.11	1.096	0.994	0.083	0.082	0.082	0.126
12:40:06	1.143	1.135	1.166	0.545	0.864	0.789	0.906	0.92	0.806	0.086	0.078	0.077	1.261	1.314	1.311	0.077	0.076	0.076	1.242	1.328	1.152	0.077	0.081	0.084	0.48	0.448	0.397	0.078	0.079	0.08	0.13	0.135	0.133	0.08	0.081	0.077	0.121	0.122	0.123	0.086	0.088	0.086	1.117	1.106	1.006	0.083	0.081	0.081	0.124
12:50:06	1.145	1.139	1.166	0.582	0.895	0.82	0.928	0.932	0.814	0.086	0.078	0.077	1.262	1.311	1.3	0.077	0.076	0.076	1.246	1.339	1.163	0.077	0.081	0.083	0.492	0.461	0.417	0.078	0.079	0.079	0.129	0.135	0.133	0.08	0.081	0.078	0.121	0.122	0.124	0.086	0.088	0.086	1.132	1.118	1.012	0.083	0.083	0.083	0.126
13:00:06	1.147	1.137	1.167	0.608	0.91	0.856	0.948	0.941	0.817	0.085	0.077	0.077	1.261	1.312	1.299	0.076	0.075	0.075	1.251	1.338	1.165	0.077	0.08	0.082	0.502	0.456	0.427	0.076	0.077	0.079	0.128	0.133	0.132	0.079	0.08	0.077	0.121	0.122	0.123	0.086	0.088	0.086	1.14	1.122	1.02	0.083	0.082	0.081	0.124
13:10:06	1.154	1.143	1.172	0.649	0.936	0.884	0.967	0.948	0.822	0.085	0.077	0.077	1.275	1.32	1.308	0.076	0.075	0.075	1.26	1.34	1.171	0.077	0.08	0.083	0.516	0.459	0.443	0.077	0.077	0.079	0.128	0.134	0.132	0.079	0.08	0.077	0.121	0.122	0.123	0.086	0.088	0.086	1.149	1.132	1.028	0.084	0.082	0.081	0.125
13:20:06	1.159	1.151	1.175	0.681	0.959	0.909	0.98	0.959	0.832	0.086	0.078	0.077	1.282	1.324	1.318	0.076	0.076	0.076	1.259	1.347	1.182	0.077	0.08	0.083	0.528	0.473	0.451	0.077	0.079	0.079	0.129	0.135	0.133	0.08	0.081	0.078	0.121	0.122	0.123	0.086	0.088	0.086	1.157	1.14	1.041	0.084	0.083	0.083	0.126
13:30:06	1.164	1.155	1.178	0.707	0.972	0.931	0.996	0.966	0.839	0.085	0.077	0.077	1.274	1.323	1.325	0.076	0.075	0.075	1.268	1.345	1.185	0.077	0.08	0.083	0.536	0.479	0.469	0.076	0.077	0.079	0.129	0.134	0.133	0.079	0.08	0.077	0.121	0.122	0.123	0.086	0.088	0.087	1.164	1.149	1.047	0.084	0.082	0.081	0.124
13:40:06	1.169	1.158	1.183	0.736	0.981	0.942	1.012	0.98	0.846	0.086	0.078	0.078	1.275	1.328	1.334	0.077	0.076	0.076	1.275	1.348	1.191	0.078	0.081	0.083	0.547	0.484	0.482	0.078	0.079	0.08	0.13	0.135	0.134	0.081	0.08	0.078	0.121	0.122	0.123	0.087	0.089	0.087	1.168	1.159	1.062	0.085	0.082	0.081	0.124
13:50:06	1.176	1.163	1.186	0.763	0.993	0.959	1.032	0.988	0.855	0.087	0.078	0.078	1.277	1.33	1.337	0.077	0.076	0.076	1.278	1.356	1.196	0.077	0.081	0.083	0.555	0.497	0.5	0.077	0.079	0.08	0.129	0.135	0.133	0.081	0.08	0.078	0.12	0.122	0.123	0.086	0.089	0.087	1.177	1.169	1.068	0.084	0.082	0.081	0.123
14:00:06	1.18	1.165	1.188	0.79	1.012	0.969	1.055	1.005	0.867	0.088	0.079	0.079	1.277	1.33	1.34	0.078	0.077	0.077	1.293	1.376	1.203	0.078	0.081	0.084	0.564	0.523	0.526	0.078	0.08	0.081	0.13	0.136	0.134	0.082	0.081	0.079	0.121	0.122	0.123	0.087	0.089	0.088	1.189	1.184	1.077	0.085	0.084	0.083	0.125
14:10:06	1.186	1.164	1.191	0.807	1.018	0.975	1.067	1.011	0.874	0.088	0.079	0.078	1.281	1.332	1.343	0.078	0.076	0.076	1.29	1.38	1.208	0.078	0.081	0.084	0.575	0.533	0.527	0.078	0.08	0.081	0.129	0.136	0.134	0.082	0.081	0.078	0.121	0.122	0.123	0.087	0.089	0.088	1.192	1.188	1.081	0.085	0.084	0.083	0.124
14:20:06	1.193	1.166	1.193	0.85	1.024	0.992	1.084	1.022	0.881	0.088	0.079	0.078	1.286	1.337	1.345	0.077	0.076	0.076	1.294	1.383	1.211	0.078	0.081	0.083	0.583	0.542	0.544	0.078	0.079	0.08	0.129	0.135	0.133	0.081	0.08	0.078	0.12	0.122	0.122	0.087	0.089	0.088	1.196	1.187	1.085	0.085	0.083	0.081	0.123
14:30:06	1.196	1.165	1.192	0.864	1.03	1.002	1.1	1.035	0.888	0.087	0.077	0.076	1.286	1.336	1.334	0.076	0.075	0.075	1.302	1.39	1.215	0.076	0.08	0.082	0.588	0.56	0.559	0.076	0.077	0.078	0.127	0.133	0.131	0.079	0.079	0.077	0.12	0.121	0.122	0.087	0.089	0.087	1.202	1.189	1.086	0.084	0.083	0.081	0.123
14:40:06	1.196	1.16	1.194	0.885	1.029	1.004	1.106	1.052	0.888	0.088	0.077	0.076	1.286	1.335	1.336	0.076	0.075	0.075	1.301	1.388	1.218	0.076	0.081	0.082	0.593	0.57	0.566	0.076	0.077	0.078	0.127	0.132	0.13	0.079	0.079	0.077	0.119	0.121	0.121	0.087	0.089	0.088	1.204	1.194	1.094	0.084	0.083	0.082	0.123
14:50:06	1.202	1.165	1.197	0.927	1.049	1.025	1.119	1.063	0.9	0.09	0.078	0.078	1.285	1.338	1.35	0.077	0.076	0.076	1.311	1.396	1.223	0.077	0.081	0.083	0.615	0.581	0.588	0.078	0.079	0.08	0.129	0.134	0.132	0.081	0.08	0.078	0.12	0.121	0.122	0.087	0.09	0.088	1.213	1.203	1.106	0.085	0.083	0.081	0.123
15:00:06	1.209	1.171	1.2	0.969	1.059	1.048	1.128	1.07	0.911	0.091	0.079	0.078	1.291	1.343	1.359	0.077	0.076	0.076	1.316	1.399	1.227	0.078	0.081	0.084	0.632	0.595	0.592	0.078	0.078	0.08	0.129	0.134	0.132	0.081	0.079	0.077	0.12	0.121	0.122	0.087	0.09	0.088	1.213	1.205	1.112	0.085	0.082	0.082	0.123
15:10:06	1.212	1.177	1.201	0.974	1.062	1.046	1.142	1.09	0.925	0.09	0.078	0.078	1.294	1.342	1.346	0.076	0.076	0.076	1.319	1.402	1.23	0.077	0.08	0.084	0.626	0.611	0.597	0.077	0.078	0.079	0.127	0.133	0.131	0.079	0.08	0.077	0.12	0.121	0.121	0.087	0.089	0.088	1.22	1.217	1.121	0.084	0.083	0.083	0.124
15:20:06	1.217	1.181	1.202	0.992	1.066	1.052	1.153	1.109	0.945	0.092	0.078	0.077	1.297	1.343	1.353	0.077	0.076	0.076	1.324	1.406	1.231	0.077	0.08	0.084	0.627	0.619	0.602	0.077	0.078	0.079	0.128	0.134	0.131	0.079	0.08	0.077	0.12	0.121	0.122	0.087	0.09	0.088	1.224	1.224	1.133	0.085	0.083	0.083	0.124
15:30:06	1.221	1.178	1.203	1.013	1.071	1.053	1.163	1.125	0.97	0.093	0.078	0.077	1.297	1.343	1.357	0.076	0.075	0.075	1.334	1.41	1.232	0.077	0.081	0.083	0.627	0.625	0.612	0.076	0.077	0.078	0.127	0.133	0.131	0.079	0.079	0.077	0.12	0.121	0.121	0.087	0.09	0.088	1.235	1.231	1.142	0.084	0.082	0.082	0.123
15:40:06	1.221	1.18	1.204	1.018	1.069	1.056	1.172	1.136	0.995	0.121	0.078	0.077	1.297	1.344	1.354	0.076	0.075	0.075	1.337	1.409	1.235	0.077	0.08	0.083	0.627	0.637	0.627	0.076	0.077	0.079	0.127	0.133	0.131	0.079	0.079	0.077	0.12	0.121	0.121	0.087	0.09	0.088	1.243	1.232	1.15	0.084	0.083	0.082	0.123
15:50:06	1.224	1.18	1.205	1.029	1.078	1.058	1.183	1.147	1.013	0.145	0.078	0.077	1.299	1.345	1.36	0.076	0.075	0.075	1.339	1.414	1.236	0.078	0.08	0.083	0.628	0.64	0.627	0.076	0.077	0.078	0.127	0.132	0.13	0.079	0.079	0.077	0.119	0.121	0.121	0.088	0.09	0.088	1.25	1.233	1.16	0.084	0.083	0.082	0.122
16:00:06	1.226	1.184	1.207	1.05	1.086	1.062	1.191	1.156	1.03	0.133	0.079	0.078	1.294	1.347	1.371	0.077	0.076	0.076	1.343	1.417	1.235	0.079	0.081	0.083	0.632	0.65	0.647	0.077	0.078	0.08	0.128	0.134	0.132	0.08	0.08	0.077	0.119	0.121	0.121	0.088	0.09	0.089	1.259	1.244	1.169	0.084	0.082	0.082	0.122
16:10:06	1.224	1.176	1.209	1.048	1.09	1.064	1.196	1.173	1.05	0.098	0.078	0.077	1.297	1.346	1.358	0.076	0.075	0.075	1.344	1.418	1.236	0.078	0.081	0.083	0.634	0.663	0.642	0.076	0.077	0.079	0.126	0.132	0.13	0.079	0.079	0.077	0.119	0.12	0.121	0.088	0.091	0.089	1.267	1.241	1.175	0.085	0.083	0.083	0.122
16:20:06	1.229	1.185	1.208	1.075	1.097	1.069	1.203	1.175	1.061	0.105	0.08	0.078	1.296	1.348	1.373	0.078	0.076	0.076	1.34	1.416	1.236	0.079	0.082	0.086	0.639	0.671	0.662	0.079	0.08	0.08	0.128	0.134	0.132	0.082	0.08	0.078	0.119	0.121	0.121	0.088	0.091	0.089	1.274	1.248	1.184	0.086	0.084	0.084	0.123
16:30:06	1.234	1.185	1.209	1.08	1.103	1.071	1.21	1.183	1.075	0.118	0.079	0.078	1.294	1.346	1.373	0.077	0.076	0.076	1.35	1.418	1.237	0.079	0.082	0.084	0.641	0.681	0.664	0.078	0.078	0.08	0.128	0.133	0.132	0.081	0.08	0.078	0.119	0.12	0.121	0.088	0.091	0.089	1.285	1.252	1.19	0.085	0.083	0.082	0.121
16:40:06	1.234	1.187	1.209	1.083	1.106	1.071	1.216	1.19	1.089	0.119	0.079	0.077	1.3	1.35	1.366	0.077	0.076	0.076	1.346	1.415	1.238	0.078	0.08	0.085	0.641	0.695	0.687	0.077	0.078	0.079	0.127	0.133	0.131	0.08	0.08	0.078	0.12	0.121	0.121	0.088	0.091	0.089	1.289	1.252	1.197	0.085	0.084	0.084	0.123
16:50:06	1.236	1.186	1.212	1.102	1.114	1.075	1.22	1.196	1.101	0.115	0.08	0.077	1.297	1.352	1.375	0.077	0.076	0.076	1.35	1.414	1.237	0.08	0.081	0.084	0.646	0.704	0.694	0.078	0.078	0.08	0.128	0.134	0.132	0.081	0.079	0.078	0.119	0.12	0.121	0.088	0.091	0.089	1.294	1.257	1.206	0.085	0.083	0.082	0.122
17:00:06	1.234	1.185	1.212	1.102	1.113	1.074	1.227	1.203	1.11	0.12	0.079	0.076	1.298	1.346	1.361	0.076	0.075	0.075	1.347	1.415	1.237	0.078	0.08	0.083	0.645	0.698	0.693	0.076	0.077	0.078	0.126	0.132	0.13	0.08	0.079	0.077	0.119	0.12	0.121	0.088	0.091	0.089	1.297	1.255	1.21	0.084	0.083	0.083	0.122
17:10:06	1.234	1.187	1.211	1.116	1.119	1.075	1.232	1.207	1.119	0.13	0.079	0.077	1.299	1.346	1.368	0.077	0.076	0.076	1.344	1.412	1.238	0.079	0.08	0.085	0.649	0.723	0.7	0.077	0.078	0.079	0.127	0.132	0.131	0.081	0.08	0.078	0.119	0.121	0.121	0.089	0.091	0.089	1.301	1.265	1.221	0.085	0.084	0.084	0.123
17:20:06	1.238	1.195	1.214	1.132	1.126	1.079	1.234	1.215	1.13	0.144	0.081	0.079	1.296	1.348	1.373	0.078	0.077	0.077	1.348	1.414	1.238	0.08	0.082	0.086	0.656	0.731	0.708	0.079	0.08	0.081	0.129	0.134	0.133	0.083	0.081	0.079	0.12	0.121	0.121	0.09	0.092	0.09	1.309	1.273	1.229	0.086	0.084	0.085	0.122
17:30:06	1.236	1.191	1.213	1.126	1.126	1.079	1.241	1.224	1.143	0.156	0.08	0.077	1.299	1.346	1.367	0.077	0.076	0.076	1.346	1.415	1.238	0.079	0.081	0.084	0.658	0.731	0.698	0.077	0.078	0.079	0.127	0.132	0.131	0.081	0.08	0.078	0.119	0.12	0.121	0.089	0.091	0.09	1.312	1.272	1.23	0.085	0.084	0.085	0.122
17:40:06	1.238	1.193	1.213	1.126	1.13	1.081	1.247	1.23	1.152	0.184	0.08	0.077	1.303	1.347	1.367	0.077	0.076	0.076	1.347	1.415	1.238	0.079	0.08	0.084	0.662	0.733	0.701	0.077	0.078	0.079	0.127	0.132	0.131	0.081	0.08	0.078	0.119	0.12	0.121	0.089	0.091	0.089	1.315	1.279	1.232	0.085	0.084	0.085	0.123
17:50:06	1.237	1.194	1.212	1.139	1.133	1.084	1.247	1.231	1.155	0.202	0.081	0.078	1.3	1.348	1.376	0.078	0.077	0.076	1.346	1.409	1.235	0.08	0.082	0.086	0.668	0.732	0.709	0.078	0.079	0.081	0.128	0.133	0.132	0.082	0.081	0.078	0.119	0.121	0.121	0.089	0.092	0.09	1.316	1.286	1.237	0.085	0.084	0.085	0.122
18:00:06	1.24	1.196	1.213	1.134	1.132	1.086	1.255	1.237	1.167	0.25	0.08	0.078	1.302	1.347	1.367	0.077	0.076	0.076	1.352	1.413	1.237	0.079	0.081	0.085	0.671	0.733	0.715	0.077	0.078	0.079	0.127	0.132	0.131	0.081	0.081	0.078	0.119	0.12	0.121	0.089	0.092	0.09	1.321	1.293	1.236	0.085	0.084	0.086	0.122
18:10:06	1.24	1.195	1.213	1.135	1.137	1.086	1.257	1.236	1.169	0.275	0.08	0.078	1.304	1.348	1.367	0.077	0.076	0.076	1.349	1.408	1.239	0.079	0.081	0.084	0.673	0.733	0.716	0.077	0.078	0.079	0.127	0.132	0.131	0.081	0.08	0.078	0.119	0.12	0.121	0.089	0.091	0.09	1.321	1.297	1.239	0.085	0.084	0.086	0.122
18:20:06	1.245	1.197	1.215	1.147	1.141	1.089	1.258	1.238	1.176	0.255	0.082	0.078	1.303	1.349	1.375	0.078	0.076	0.076	1.346	1.408	1.237	0.08	0.082	0.085	0.682	0.721	0.704	0.077	0.078	0.08	0.127	0.132	0.131	0.082	0.08	0.078	0.118	0.12	0.121	0.091	0.092	0.091	1.325	1.3	1.24	0.086	0.083	0.086	0.121
18:30:06	1.248	1.199	1.213	1.146	1.143	1.09	1.259	1.241	1.18	0.271	0.082	0.078	1.302	1.351	1.378	0.078	0.076	0.076	1.344	1.41	1.236	0.08	0.082	0.085	0.685	0.724	0.711	0.077	0.078	0.08	0.127	0.132	0.131	0.082	0.08	0.078	0.118	0.12	0.12	0.091	0.092	0.09	1.328	1.305	1.239	0.085	0.082	0.086	0.121
18:40:06	1.248	1.197	1.213	1.141	1.145	1.09	1.261	1.243	1.183	0.283	0.081	0.077	1.304	1.347	1.37	0.077	0.075	0.075	1.339	1.406	1.237	0.079	0.081	0.083	0.685	0.719	0.71	0.076	0.076	0.078	0.126	0.131	0.13	0.08	0.079	0.077	0.118	0.119	0.12	0.09	0.091	0.089	1.326	1.306	1.237	0.084	0.082	0.088	0.121
18:50:06	1.249	1.2	1.211	1.149	1.147	1.094	1.263	1.246	1.188	0.305	0.083	0.078	1.306	1.35	1.374	0.079	0.076	0.076	1.338	1.403	1.235	0.08	0.082	0.086	0.691	0.731	0.714	0.077	0.078	0.08	0.127	0.132	0.131	0.082	0.08	0.078	0.118	0.119	0.12	0.091	0.092	0.091	1.327	1.311	1.241	0.085	0.082	0.089	0.12
19:00:06	1.252	1.199	1.21	1.142	1.148	1.092	1.27	1.246	1.193	0.32	0.082	0.077	1.304	1.347	1.371	0.078	0.075	0.075	1.337	1.403	1.235	0.079	0.081	0.084	0.693	0.727	0.719	0.076	0.076	0.078	0.126	0.131	0.13	0.081	0.079	0.077	0.118	0.119	0.12	0.091	0.092	0.09	1.332	1.313	1.237	0.085	0.082	0.092	0.121
19:10:06	1.257	1.205	1.209	1.151	1.151	1.093	1.268	1.246	1.196	0.343	0.084	0.078	1.307	1.349	1.376	0.08	0.076	0.076	1.33	1.4	1.233	0.08	0.082	0.085	0.7	0.732	0.731	0.077	0.078	0.08	0.127	0.132	0.131	0.082	0.08	0.078	0.118	0.12	0.12	0.091	0.092	0.091	1.332	1.316	1.238	0.085	0.082	0.095	0.12
19:20:06	1.258	1.203	1.208	1.143	1.152	1.094	1.274	1.249	1.204	0.357	0.084	0.077	1.307	1.347	1.372	0.08	0.075	0.075	1.33	1.402	1.233	0.079	0.081	0.084	0.7	0.741	0.732	0.076	0.076	0.078	0.126	0.131	0.13	0.08	0.08	0.077	0.118	0.119	0.12	0.09	0.092	0.09	1.334	1.32	1.236	0.085	0.082	0.099	0.12
19:30:06	1.261	1.206	1.209	1.15	1.159	1.095	1.275	1.247	1.203	0.376	0.087	0.078	1.306	1.349	1.376	0.083	0.076	0.076	1.328	1.399	1.231	0.08	0.082	0.085	0.706	0.747	0.744	0.077	0.078	0.08	0.128	0.132	0.131	0.082	0.08	0.078	0.118	0.119	0.12	0.091	0.093	0.091	1.337	1.323	1.237	0.086	0.082	0.103	0.12
19:40:06	1.263	1.209	1.204	1.151	1.16	1.094	1.277	1.248	1.207	0.396	0.09	0.079	1.306	1.349	1.373	0.085	0.077	0.077	1.326	1.397	1.229	0.079	0.082	0.086	0.711	0.751	0.753	0.078	0.079	0.08	0.128	0.133	0.132	0.083	0.082	0.078	0.119	0.12	0.121	0.092	0.093	0.091	1.338	1.327	1.238	0.086	0.083	0.111	0.121
19:50:06	1.265	1.207	1.204	1.151	1.164	1.096	1.276	1.246	1.208	0.409	0.092	0.078	1.306	1.349	1.374	0.087	0.076	0.076	1.327	1.395	1.228	0.079	0.082	0.085	0.714	0.753	0.76	0.077	0.078	0.08	0.127	0.132	0.131	0.082	0.08	0.077	0.117	0.119	0.12	0.091	0.093	0.091	1.341	1.329	1.239	0.085	0.081	0.117	0.12
20:00:06	1.27	1.211	1.202	1.152	1.167	1.095	1.279	1.25	1.215	0.429	0.097	0.079	1.307	1.35	1.377	0.093	0.077	0.077	1.325	1.399	1.226	0.079	0.082	0.086	0.721	0.76	0.764	0.078	0.079	0.08	0.127	0.133	0.132	0.083	0.081	0.078	0.118	0.12	0.12	0.092	0.093	0.091	1.346	1.336	1.238	0.086	0.083	0.129	0.121
20:10:06	1.271	1.214	1.2	1.154	1.168	1.095	1.279	1.253	1.216	0.451	0.103	0.08	1.308	1.349	1.374	0.101	0.077	0.077	1.319	1.396	1.223	0.079	0.082	0.089	0.725	0.761	0.768	0.079	0.08	0.082	0.128	0.134	0.133	0.084	0.083	0.079	0.118	0.12	0.12	0.092	0.093	0.091	1.349	1.34	1.239	0.086	0.083	0.145	0.122
20:20:06	1.275	1.211	1.201	1.15	1.174	1.096	1.278	1.254	1.219	0.457	0.108	0.078	1.306	1.345	1.372	0.107	0.076	0.076	1.323	1.398	1.224	0.078	0.081	0.084	0.724	0.767	0.772	0.076	0.077	0.079	0.125	0.131	0.129	0.08	0.08	0.078	0.118	0.119	0.12	0.091	0.093	0.091	1.352	1.338	1.24	0.085	0.082	0.159	0.12
20:30:06	1.272	1.21	1.196	1.151	1.174	1.098	1.277	1.251	1.221	0.466	0.117	0.078	1.309	1.346	1.371	0.12	0.076	0.076	1.31	1.39	1.221	0.078	0.081	0.086	0.727	0.773	0.775	0.076	0.077	0.079	0.125	0.131	0.129	0.081	0.081	0.078	0.118	0.119	0.119	0.091	0.092	0.09	1.352	1.335	1.235	0.085	0.082	0.18	0.121
20:40:06	1.274	1.209	1.193	1.151	1.177	1.095	1.281	1.25	1.223	0.482	0.132	0.078	1.311	1.346	1.372	0.14	0.076	0.076	1.311	1.388	1.22	0.078	0.081	0.086	0.734	0.778	0.778	0.077	0.077	0.079	0.125	0.131	0.129	0.081	0.08	0.078	0.117	0.119	0.119	0.091	0.092	0.09	1.354	1.339	1.234	0.085	0.083	0.209	0.121
20:50:06	1.276	1.212	1.192	1.157	1.179	1.095	1.282	1.249	1.224	0.498	0.154	0.079	1.31	1.346	1.375	0.169	0.077	0.077	1.31	1.387	1.217	0.079	0.082	0.087	0.744	0.784	0.786	0.078	0.079	0.08	0.127	0.132	0.131	0.083	0.081	0.078	0.118	0.119	0.12	0.092	0.093	0.091	1.357	1.342	1.235	0.085	0.083	0.239	0.12
21:00:06	1.275	1.209	1.187	1.154	1.18	1.094	1.28	1.251	1.226	0.493	0.177	0.078	1.313	1.345	1.371	0.199	0.076	0.076	1.301	1.385	1.216	0.078	0.081	0.085	0.75	0.785	0.78	0.077	0.078	0.079	0.125	0.131	0.13	0.081	0.08	0.078	0.118	0.119	0.119	0.091	0.092	0.09	1.359	1.338	1.231	0.084	0.083	0.271	0.12
21:10:06	1.276	1.208	1.186	1.154	1.184	1.093	1.285	1.253	1.227	0.51	0.203	0.078	1.311	1.344	1.367	0.242	0.076	0.076	1.301	1.38	1.214	0.078	0.081	0.086	0.759	0.788	0.792	0.077	0.078	0.079	0.126	0.131	0.13	0.082	0.081	0.078	0.118	0.119	0.12	0.091	0.093	0.091	1.357	1.34	1.231	0.084	0.083	0.301	0.121
21:20:06	1.279	1.208	1.185	1.154	1.187	1.095	1.284	1.256	1.228	0.517	0.225	0.076	1.31	1.343	1.369	0.284	0.075	0.075	1.301	1.381	1.214	0.078	0.08	0.084	0.764	0.795	0.799	0.076	0.076	0.078	0.124	0.13	0.128	0.08	0.079	0.077	0.117	0.118	0.118	0.09	0.092	0.09	1.36	1.339	1.231	0.083	0.082	0.323	0.119
21:30:06	1.275	1.203	1.179	1.154	1.186	1.095	1.281	1.255	1.229	0.513	0.259	0.077	1.311	1.343	1.367	0.343	0.076	0.076	1.292	1.376	1.211	0.078	0.081	0.085	0.771	0.805	0.8	0.077	0.078	0.079	0.125	0.131	0.129	0.081	0.081	0.078	0.118	0.119	0.119	0.09	0.093	0.091	1.361	1.34	1.231	0.083	0.083	0.343	0.121
21:40:06	1.276	1.199	1.175	1.15	1.188	1.093	1.283	1.256	1.227	0.511	0.293	0.077	1.308	1.341	1.367	0.387	0.076	0.076	1.289	1.373	1.209	0.078	0.08	0.085	0.78	0.808	0.809	0.077	0.078	0.079	0.125	0.13	0.129	0.081	0.081	0.078	0.119	0.119	0.118	0.09	0.092	0.091	1.36	1.342	1.23	0.083	0.083	0.354	0.12
21:50:06	1.277	1.201	1.174	1.15	1.189	1.094	1.288	1.259	1.231	0.515	0.315	0.077	1.306	1.34	1.365	0.411	0.076	0.076	1.292	1.372	1.21	0.078	0.08	0.084	0.787	0.816	0.819	0.076	0.077	0.078	0.125	0.13	0.129	0.081	0.08	0.078	0.12	0.118	0.119	0.09	0.092	0.091	1.364	1.344	1.231	0.083	0.083	0.364	0.119
22:00:06	1.275	1.198	1.168	1.148	1.188	1.094	1.286	1.258	1.231	0.523	0.352	0.077	1.306	1.34	1.369	0.459	0.076	0.076	1.285	1.368	1.205	0.078	0.081	0.086	0.795	0.82	0.828	0.077	0.078	0.079	0.126	0.13	0.129	0.082	0.08	0.078	0.121	0.118	0.118	0.091	0.093	0.091	1.365	1.348	1.231	0.083	0.083	0.368	0.12
22:10:06	1.275	1.197	1.166	1.147	1.191	1.091	1.288	1.257	1.233	0.539	0.368	0.077	1.304	1.338	1.368	0.476	0.076	0.076	1.284	1.369	1.203	0.078	0.081	0.085	0.803	0.828	0.835	0.077	0.077	0.079	0.125	0.13	0.129	0.081	0.08	0.078	0.122	0.118	0.118	0.091	0.093	0.091	1.369	1.35	1.231	0.083	0.083	0.369	0.12
22:20:06	1.27	1.194	1.164	1.146	1.191	1.09	1.287	1.259	1.232	0.551	0.389	0.077	1.302	1.336	1.366	0.518	0.076	0.076	1.278	1.358	1.2	0.078	0.081	0.086	0.809	0.828	0.842	0.077	0.078	0.079	0.125	0.13	0.129	0.081	0.081	0.078	0.124	0.118	0.119	0.091	0.093	0.091	1.364	1.351	1.231	0.084	0.084	0.37	0.12
22:30:06	1.275	1.195	1.163	1.147	1.192	1.09	1.287	1.251	1.229	0.56	0.409	0.078	1.301	1.337	1.368	0.568	0.077	0.077	1.281	1.361	1.199	0.079	0.082	0.087	0.822	0.835	0.849	0.079	0.079	0.08	0.126	0.132	0.131	0.083	0.081	0.079	0.128	0.119	0.119	0.091	0.093	0.092	1.369	1.354	1.232	0.084	0.084	0.361	0.12
22:40:06	1.276	1.191	1.159	1.145	1.191	1.09	1.285	1.247	1.23	0.557	0.432	0.078	1.299	1.338	1.366	0.599	0.076	0.076	1.279	1.359	1.199	0.079	0.081	0.085	0.84	0.842	0.857	0.078	0.078	0.079	0.126	0.131	0.13	0.083	0.08	0.079	0.132	0.118	0.118	0.091	0.094	0.092	1.373	1.353	1.233	0.084	0.082	0.353	0.119
22:50:06	1.277	1.19	1.157	1.143	1.192	1.089	1.284	1.25	1.232	0.571	0.448	0.078	1.297	1.337	1.367	0.636	0.077	0.076	1.277	1.361	1.195	0.08	0.082	0.086	0.852	0.853	0.865	0.077	0.078	0.079	0.126	0.131	0.13	0.082	0.08	0.079	0.138	0.118	0.118	0.091	0.094	0.092	1.377	1.356	1.233	0.084	0.082	0.36	0.118
23:00:06	1.274	1.186	1.152	1.14	1.191	1.088	1.282	1.249	1.23	0.575	0.476	0.079	1.295	1.336	1.362	0.66	0.077	0.077	1.266	1.354	1.192	0.08	0.082	0.088	0.864	0.864	0.87	0.079	0.079	0.08	0.126	0.131	0.13	0.084	0.082	0.079	0.149	0.118	0.118	0.091	0.094	0.092	1.375	1.356	1.234	0.084	0.083	0.376	0.119
23:10:06	1.271	1.184	1.15	1.138	1.191	1.085	1.289	1.254	1.233	0.572	0.49	0.079	1.294	1.335	1.361	0.688	0.077	0.077	1.265	1.355	1.19	0.08	0.082	0.088	0.871	0.874	0.889	0.079	0.079	0.081	0.126	0.131	0.13	0.084	0.082	0.079	0.161	0.119	0.118	0.092	0.094	0.092	1.381	1.362	1.231	0.084	0.083	0.409	0.119
23:20:06	1.269	1.178	1.143	1.134	1.19	1.083	1.284	1.247	1.229	0.568	0.505	0.079	1.291	1.333	1.358	0.703	0.077	0.077	1.258	1.348	1.188	0.08	0.082	0.087	0.877	0.878	0.892	0.079	0.079	0.081	0.126	0.131	0.131	0.084	0.081	0.079	0.181	0.119	0.118	0.092	0.094	0.092	1.378	1.359	1.231	0.085	0.083	0.438	0.12
23:30:06	1.265	1.175	1.139	1.132	1.188	1.081	1.283	1.246	1.229	0.57	0.523	0.078	1.289	1.33	1.357	0.719	0.077	0.077	1.257	1.344	1.185	0.08	0.082	0.088	0.885	0.889	0.903	0.079	0.079	0.08	0.126	0.131	0.13	0.084	0.081	0.079	0.201	0.119	0.118	0.092	0.094	0.092	1.378	1.361	1.232	0.085	0.083	0.468	0.119
23:40:06	1.263	1.176	1.136	1.13	1.188	1.079	1.283	1.245	1.228	0.567	0.535	0.079	1.287	1.328	1.355	0.735	0.077	0.077	1.251	1.342	1.182	0.08	0.082	0.087	0.892	0.903	0.915	0.079	0.079	0.08	0.126	0.131	0.129	0.083	0.081	0.08	0.226	0.118	0.118	0.091	0.094	0.092	1.382	1.363	1.23	0.085	0.083	0.51	0.119
23:50:06	1.257	1.165	1.128	1.126	1.188	1.077	1.28	1.241	1.226	0.564	0.542	0.077	1.284	1.325	1.35	0.749	0.076	0.075	1.245	1.338	1.18	0.078	0.081	0.086	0.894	0.913	0.928	0.077	0.077	0.079	0.124	0.129	0.128	0.08	0.08	0.078	0.29	0.117	0.117	0.091	0.093	0.091	1.383	1.365	1.22	0.084	0.082	0.548	0.119
24:00:06	1.256	1.164	1.126	1.122	1.187	1.076	1.282	1.244	1.228	0.572	0.556	0.077	1.28	1.323	1.347	0.768	0.076	0.075	1.247	1.336	1.181	0.079	0.081	0.085	0.902	0.922	0.94	0.076	0.076	0.078	0.124	0.128	0.127	0.079	0.079	0.078	0.311	0.117	0.117	0.09	0.093	0.091	1.382	1.363	1.221	0.084	0.081	0.577	0.118
[truncated: 5 more columns]

## Sheet: WT repassaging experiment
Time (h)
0:01:19	0.093	0.101	0.099	0.091	0.091	0.096	0.098	0.093	0.09	0.1	0.095	0.104	0.103	0.099	0.095	0.089	0.098	0.094	0.09	0.09	0.094	0.092	0.088	0.089	0.094	0.092	0.092	0.089	0.089	0.091	0.092	0.085	0.084	0.085	0.084	0.085	0.097	0.092	0.089	0.091	0.088	0.085	0.084	0.084	0.084	0.084	0.085	0.085	0.089
0:10:06	0.09	0.1	0.096	0.089	0.089	0.093	0.095	0.091	0.089	0.098	0.092	0.102	0.102	0.096	0.094	0.088	0.1	0.092	0.089	0.089	0.09	0.089	0.086	0.086	0.091	0.089	0.09	0.088	0.087	0.089	0.089	0.083	0.083	0.084	0.082	0.083	0.097	0.091	0.087	0.09	0.084	0.083	0.081	0.082	0.081	0.082	0.083	0.083	0.087
0:20:06	0.089	0.097	0.094	0.088	0.087	0.091	0.094	0.089	0.087	0.095	0.091	0.101	0.101	0.095	0.092	0.086	0.097	0.091	0.088	0.088	0.09	0.088	0.085	0.086	0.09	0.089	0.089	0.087	0.087	0.088	0.089	0.083	0.083	0.083	0.083	0.083	0.095	0.09	0.086	0.09	0.084	0.082	0.081	0.081	0.081	0.082	0.082	0.083	0.086
0:30:06	0.088	0.096	0.092	0.087	0.086	0.09	0.093	0.088	0.087	0.094	0.089	0.1	0.1	0.094	0.091	0.085	0.094	0.089	0.087	0.087	0.089	0.087	0.084	0.085	0.089	0.088	0.088	0.087	0.087	0.087	0.088	0.083	0.082	0.083	0.082	0.082	0.093	0.089	0.085	0.089	0.084	0.081	0.08	0.081	0.08	0.081	0.082	0.082	0.085
0:40:06	0.087	0.095	0.092	0.086	0.086	0.089	0.092	0.087	0.086	0.094	0.089	0.099	0.1	0.093	0.089	0.084	0.093	0.088	0.086	0.087	0.089	0.086	0.083	0.084	0.089	0.088	0.088	0.086	0.086	0.086	0.087	0.082	0.082	0.082	0.081	0.082	0.092	0.088	0.085	0.088	0.084	0.081	0.079	0.08	0.08	0.081	0.081	0.082	0.084
0:50:06	0.087	0.092	0.091	0.085	0.085	0.089	0.092	0.087	0.086	0.093	0.088	0.098	0.099	0.093	0.087	0.084	0.09	0.087	0.085	0.087	0.089	0.085	0.083	0.084	0.088	0.087	0.087	0.086	0.086	0.086	0.087	0.082	0.081	0.082	0.081	0.081	0.09	0.087	0.084	0.088	0.083	0.08	0.079	0.08	0.079	0.08	0.081	0.081	0.084
1:00:06	0.087	0.094	0.09	0.085	0.085	0.088	0.092	0.087	0.085	0.093	0.088	0.098	0.099	0.092	0.089	0.083	0.092	0.087	0.085	0.086	0.089	0.086	0.083	0.084	0.088	0.087	0.087	0.086	0.086	0.086	0.087	0.081	0.081	0.082	0.081	0.081	0.091	0.087	0.084	0.087	0.083	0.081	0.079	0.079	0.079	0.08	0.08	0.081	0.084
1:10:06	0.086	0.091	0.09	0.084	0.084	0.088	0.091	0.086	0.085	0.092	0.087	0.097	0.098	0.092	0.087	0.083	0.089	0.086	0.084	0.086	0.088	0.085	0.082	0.084	0.088	0.087	0.087	0.085	0.086	0.085	0.086	0.081	0.081	0.081	0.081	0.081	0.089	0.086	0.083	0.087	0.082	0.08	0.079	0.079	0.079	0.08	0.08	0.081	0.083
1:20:06	0.086	0.093	0.09	0.084	0.084	0.087	0.091	0.086	0.085	0.092	0.087	0.098	0.099	0.092	0.088	0.083	0.092	0.087	0.086	0.086	0.089	0.085	0.083	0.083	0.088	0.086	0.087	0.085	0.085	0.085	0.086	0.081	0.081	0.081	0.081	0.08	0.09	0.086	0.083	0.086	0.082	0.08	0.079	0.079	0.078	0.08	0.08	0.08	0.083
1:30:06	0.086	0.092	0.09	0.084	0.084	0.088	0.091	0.086	0.085	0.092	0.087	0.097	0.099	0.091	0.088	0.083	0.091	0.087	0.085	0.086	0.089	0.085	0.082	0.083	0.087	0.086	0.086	0.085	0.085	0.084	0.086	0.081	0.081	0.081	0.081	0.08	0.09	0.087	0.083	0.086	0.082	0.08	0.078	0.079	0.078	0.079	0.08	0.08	0.083
1:40:06	0.086	0.09	0.089	0.084	0.084	0.087	0.09	0.086	0.085	0.091	0.087	0.096	0.098	0.091	0.086	0.083	0.088	0.086	0.084	0.086	0.088	0.084	0.082	0.083	0.087	0.086	0.086	0.085	0.085	0.085	0.085	0.081	0.08	0.081	0.08	0.08	0.088	0.085	0.083	0.086	0.082	0.08	0.078	0.079	0.078	0.079	0.08	0.08	0.083
1:50:06	0.086	0.092	0.089	0.084	0.084	0.087	0.09	0.086	0.085	0.092	0.087	0.097	0.099	0.091	0.088	0.083	0.091	0.087	0.085	0.086	0.088	0.085	0.082	0.083	0.087	0.086	0.086	0.085	0.085	0.085	0.086	0.081	0.081	0.081	0.081	0.08	0.09	0.086	0.083	0.086	0.082	0.08	0.078	0.079	0.078	0.079	0.079	0.08	0.082
2:00:05	0.086	0.092	0.089	0.084	0.084	0.087	0.09	0.086	0.085	0.092	0.087	0.097	0.099	0.091	0.088	0.082	0.092	0.087	0.085	0.086	0.089	0.085	0.082	0.083	0.087	0.086	0.086	0.085	0.085	0.085	0.086	0.081	0.08	0.081	0.08	0.08	0.089	0.086	0.083	0.086	0.082	0.08	0.078	0.079	0.078	0.079	0.08	0.08	0.082
2:10:06	0.086	0.092	0.089	0.084	0.084	0.087	0.09	0.085	0.084	0.091	0.086	0.096	0.098	0.091	0.087	0.082	0.091	0.086	0.084	0.085	0.088	0.084	0.082	0.082	0.086	0.085	0.085	0.085	0.084	0.083	0.085	0.081	0.08	0.081	0.08	0.08	0.089	0.086	0.083	0.086	0.082	0.08	0.078	0.078	0.078	0.079	0.079	0.08	0.082
2:20:06	0.086	0.091	0.089	0.084	0.083	0.086	0.09	0.085	0.084	0.091	0.086	0.096	0.098	0.091	0.087	0.082	0.09	0.086	0.084	0.085	0.088	0.085	0.082	0.083	0.086	0.085	0.085	0.085	0.085	0.084	0.085	0.08	0.08	0.081	0.08	0.08	0.089	0.085	0.082	0.085	0.081	0.08	0.078	0.078	0.078	0.079	0.079	0.079	0.082
2:30:06	0.086	0.092	0.089	0.084	0.083	0.086	0.09	0.085	0.084	0.091	0.086	0.096	0.098	0.091	0.087	0.082	0.09	0.086	0.084	0.086	0.088	0.085	0.082	0.083	0.086	0.085	0.085	0.085	0.084	0.084	0.085	0.081	0.08	0.081	0.08	0.08	0.089	0.085	0.082	0.085	0.082	0.08	0.078	0.078	0.078	0.079	0.079	0.079	0.082
2:40:06	0.086	0.091	0.089	0.084	0.084	0.086	0.089	0.085	0.084	0.091	0.086	0.096	0.098	0.09	0.087	0.082	0.091	0.086	0.084	0.086	0.089	0.085	0.082	0.083	0.086	0.085	0.085	0.085	0.084	0.084	0.085	0.081	0.08	0.081	0.08	0.08	0.089	0.085	0.083	0.086	0.082	0.08	0.078	0.078	0.078	0.079	0.079	0.079	0.082
2:50:06	0.086	0.091	0.089	0.084	0.084	0.086	0.09	0.085	0.084	0.091	0.086	0.096	0.098	0.09	0.087	0.082	0.091	0.086	0.084	0.085	0.089	0.084	0.082	0.083	0.086	0.085	0.085	0.085	0.085	0.084	0.085	0.08	0.08	0.081	0.08	0.08	0.089	0.085	0.082	0.086	0.082	0.08	0.078	0.078	0.078	0.079	0.079	0.08	0.082
3:00:06	0.086	0.092	0.089	0.084	0.084	0.086	0.09	0.085	0.084	0.091	0.087	0.096	0.098	0.091	0.087	0.082	0.09	0.086	0.084	0.086	0.088	0.085	0.082	0.083	0.086	0.085	0.085	0.085	0.085	0.084	0.085	0.08	0.08	0.081	0.08	0.08	0.089	0.085	0.082	0.086	0.082	0.08	0.078	0.078	0.078	0.079	0.079	0.08	0.082
3:10:06	0.085	0.09	0.088	0.084	0.083	0.086	0.089	0.085	0.084	0.091	0.086	0.096	0.098	0.09	0.087	0.082	0.09	0.086	0.084	0.086	0.088	0.084	0.082	0.083	0.086	0.084	0.085	0.084	0.084	0.084	0.085	0.08	0.08	0.08	0.08	0.08	0.088	0.085	0.082	0.085	0.081	0.079	0.078	0.078	0.077	0.078	0.078	0.079	0.081
3:20:06	0.085	0.091	0.088	0.084	0.083	0.086	0.089	0.085	0.084	0.091	0.086	0.096	0.098	0.09	0.086	0.082	0.09	0.086	0.084	0.086	0.088	0.085	0.082	0.083	0.085	0.084	0.085	0.085	0.085	0.084	0.085	0.08	0.08	0.081	0.08	0.08	0.088	0.085	0.082	0.085	0.082	0.08	0.078	0.078	0.078	0.079	0.079	0.079	0.081
3:30:06	0.083	0.087	0.086	0.081	0.081	0.084	0.086	0.083	0.082	0.087	0.084	0.094	0.096	0.089	0.084	0.08	0.087	0.084	0.082	0.083	0.085	0.081	0.08	0.081	0.083	0.083	0.083	0.082	0.082	0.082	0.083	0.079	0.079	0.079	0.079	0.079	0.086	0.083	0.081	0.083	0.079	0.078	0.076	0.077	0.076	0.078	0.078	0.078	0.08
3:40:06	0.085	0.09	0.088	0.084	0.083	0.086	0.089	0.085	0.084	0.091	0.086	0.096	0.097	0.09	0.086	0.081	0.089	0.086	0.084	0.085	0.088	0.084	0.082	0.083	0.085	0.084	0.084	0.084	0.084	0.084	0.085	0.08	0.08	0.081	0.08	0.08	0.088	0.085	0.082	0.085	0.082	0.08	0.078	0.078	0.078	0.079	0.079	0.079	0.081
3:50:06	0.085	0.09	0.088	0.083	0.083	0.086	0.089	0.085	0.083	0.091	0.086	0.095	0.097	0.089	0.086	0.081	0.089	0.085	0.083	0.084	0.088	0.084	0.081	0.082	0.085	0.083	0.084	0.084	0.084	0.083	0.085	0.08	0.079	0.08	0.079	0.079	0.087	0.084	0.081	0.085	0.081	0.079	0.077	0.077	0.077	0.078	0.078	0.079	0.081
4:00:06	0.085	0.091	0.088	0.083	0.083	0.086	0.088	0.084	0.083	0.09	0.086	0.095	0.097	0.09	0.086	0.081	0.089	0.085	0.083	0.084	0.088	0.084	0.081	0.082	0.085	0.084	0.084	0.084	0.084	0.084	0.085	0.08	0.08	0.08	0.08	0.08	0.087	0.084	0.082	0.085	0.081	0.079	0.078	0.078	0.077	0.079	0.079	0.079	0.081
4:10:06	0.085	0.09	0.088	0.083	0.083	0.086	0.089	0.084	0.083	0.091	0.085	0.095	0.097	0.09	0.086	0.081	0.089	0.085	0.083	0.084	0.088	0.084	0.081	0.082	0.085	0.084	0.084	0.084	0.084	0.083	0.085	0.08	0.08	0.08	0.08	0.08	0.087	0.084	0.082	0.085	0.082	0.079	0.078	0.078	0.077	0.078	0.079	0.079	0.081
4:20:06	0.085	0.09	0.088	0.084	0.083	0.086	0.089	0.085	0.084	0.091	0.086	0.096	0.098	0.09	0.086	0.081	0.09	0.086	0.084	0.084	0.088	0.084	0.082	0.083	0.085	0.084	0.084	0.084	0.084	0.084	0.085	0.08	0.08	0.08	0.08	0.08	0.087	0.084	0.082	0.085	0.082	0.08	0.078	0.078	0.077	0.079	0.078	0.079	0.081
4:30:06	0.083	0.085	0.085	0.081	0.081	0.084	0.086	0.083	0.082	0.088	0.083	0.093	0.095	0.089	0.083	0.08	0.084	0.083	0.081	0.083	0.085	0.081	0.079	0.081	0.083	0.083	0.082	0.082	0.082	0.082	0.082	0.079	0.078	0.079	0.079	0.079	0.084	0.082	0.08	0.084	0.08	0.078	0.077	0.077	0.077	0.078	0.077	0.078	0.08
4:40:06	0.085	0.089	0.087	0.083	0.083	0.085	0.088	0.084	0.083	0.09	0.085	0.095	0.097	0.09	0.085	0.081	0.089	0.085	0.083	0.085	0.088	0.084	0.081	0.082	0.084	0.083	0.083	0.084	0.083	0.083	0.084	0.08	0.079	0.08	0.079	0.079	0.087	0.084	0.081	0.085	0.082	0.079	0.077	0.077	0.077	0.078	0.078	0.079	0.081
4:50:06	0.085	0.089	0.087	0.083	0.083	0.086	0.088	0.084	0.083	0.09	0.085	0.095	0.097	0.089	0.085	0.081	0.089	0.084	0.083	0.084	0.087	0.083	0.081	0.082	0.084	0.083	0.083	0.083	0.084	0.083	0.084	0.079	0.079	0.08	0.079	0.079	0.086	0.083	0.081	0.085	0.081	0.079	0.077	0.077	0.077	0.078	0.078	0.078	0.08
5:00:06	0.083	0.086	0.085	0.081	0.081	0.083	0.086	0.082	0.082	0.087	0.083	0.093	0.095	0.088	0.083	0.079	0.085	0.083	0.081	0.083	0.084	0.081	0.079	0.08	0.083	0.082	0.082	0.081	0.082	0.081	0.082	0.078	0.078	0.079	0.078	0.078	0.085	0.082	0.08	0.083	0.08	0.078	0.076	0.076	0.076	0.077	0.077	0.077	0.079
5:10:06	0.085	0.09	0.087	0.083	0.083	0.085	0.088	0.084	0.083	0.089	0.085	0.095	0.097	0.09	0.085	0.081	0.089	0.084	0.083	0.085	0.088	0.084	0.081	0.082	0.084	0.083	0.083	0.084	0.084	0.083	0.085	0.079	0.079	0.08	0.079	0.079	0.086	0.083	0.081	0.085	0.082	0.079	0.078	0.077	0.077	0.078	0.078	0.078	0.08
5:20:06	0.085	0.089	0.087	0.083	0.083	0.085	0.088	0.084	0.083	0.09	0.085	0.095	0.097	0.09	0.085	0.081	0.088	0.085	0.083	0.085	0.087	0.083	0.081	0.082	0.084	0.083	0.083	0.083	0.083	0.083	0.085	0.08	0.079	0.08	0.079	0.079	0.086	0.083	0.081	0.085	0.082	0.079	0.077	0.077	0.077	0.078	0.078	0.078	0.08
5:30:06	0.085	0.089	0.087	0.083	0.083	0.085	0.088	0.084	0.083	0.09	0.085	0.095	0.097	0.089	0.085	0.081	0.089	0.085	0.083	0.084	0.088	0.084	0.081	0.082	0.084	0.083	0.083	0.084	0.084	0.083	0.085	0.08	0.08	0.08	0.08	0.079	0.087	0.084	0.082	0.085	0.083	0.079	0.078	0.077	0.077	0.078	0.078	0.079	0.081
5:40:06	0.084	0.087	0.086	0.082	0.082	0.085	0.088	0.084	0.083	0.089	0.085	0.095	0.096	0.09	0.085	0.081	0.086	0.084	0.083	0.085	0.087	0.083	0.081	0.082	0.084	0.083	0.083	0.083	0.084	0.083	0.084	0.08	0.079	0.08	0.079	0.079	0.085	0.083	0.081	0.085	0.082	0.079	0.078	0.078	0.077	0.078	0.078	0.079	0.08
5:50:06	0.085	0.089	0.087	0.083	0.083	0.085	0.088	0.084	0.083	0.09	0.085	0.095	0.097	0.089	0.086	0.081	0.089	0.085	0.084	0.085	0.087	0.083	0.081	0.081	0.083	0.082	0.083	0.083	0.083	0.082	0.084	0.079	0.079	0.08	0.079	0.079	0.086	0.083	0.081	0.084	0.082	0.079	0.077	0.077	0.077	0.078	0.078	0.078	0.08
6:00:06	0.082	0.085	0.084	0.081	0.081	0.083	0.085	0.082	0.081	0.087	0.083	0.093	0.094	0.088	0.082	0.079	0.083	0.082	0.081	0.083	0.084	0.08	0.079	0.08	0.083	0.082	0.082	0.081	0.082	0.081	0.082	0.078	0.078	0.079	0.078	0.078	0.083	0.081	0.08	0.083	0.08	0.077	0.076	0.076	0.076	0.077	0.077	0.077	0.079
6:10:06	0.085	0.089	0.087	0.083	0.083	0.085	0.088	0.084	0.083	0.09	0.085	0.094	0.096	0.089	0.085	0.08	0.088	0.084	0.083	0.084	0.087	0.084	0.081	0.082	0.084	0.083	0.083	0.083	0.084	0.083	0.084	0.079	0.079	0.08	0.079	0.079	0.086	0.083	0.081	0.084	0.082	0.079	0.077	0.077	0.077	0.078	0.078	0.078	0.08
6:20:06	0.085	0.09	0.087	0.083	0.083	0.085	0.088	0.084	0.083	0.09	0.085	0.094	0.097	0.089	0.085	0.081	0.088	0.085	0.083	0.084	0.087	0.084	0.08	0.082	0.084	0.083	0.083	0.083	0.083	0.082	0.084	0.08	0.079	0.08	0.079	0.079	0.086	0.083	0.081	0.084	0.082	0.079	0.077	0.078	0.077	0.078	0.078	0.078	0.08
6:30:06	0.085	0.089	0.087	0.083	0.083	0.085	0.088	0.084	0.083	0.09	0.086	0.095	0.097	0.09	0.085	0.081	0.089	0.085	0.083	0.085	0.087	0.084	0.081	0.082	0.084	0.083	0.083	0.084	0.084	0.083	0.085	0.08	0.08	0.08	0.08	0.079	0.086	0.083	0.081	0.084	0.082	0.079	0.077	0.078	0.077	0.078	0.078	0.078	0.08
6:40:06	0.083	0.085	0.084	0.081	0.081	0.083	0.086	0.082	0.081	0.087	0.083	0.092	0.095	0.088	0.082	0.079	0.083	0.082	0.08	0.083	0.084	0.081	0.079	0.08	0.083	0.081	0.082	0.081	0.082	0.081	0.081	0.078	0.078	0.079	0.078	0.078	0.083	0.081	0.08	0.083	0.08	0.078	0.077	0.076	0.076	0.077	0.077	0.078	0.08
6:50:06	0.085	0.087	0.087	0.083	0.083	0.085	0.088	0.084	0.083	0.09	0.084	0.094	0.096	0.089	0.083	0.08	0.085	0.083	0.082	0.084	0.087	0.083	0.08	0.082	0.084	0.083	0.083	0.083	0.084	0.083	0.084	0.079	0.079	0.08	0.079	0.079	0.085	0.082	0.081	0.084	0.082	0.079	0.077	0.077	0.077	0.078	0.078	0.078	0.08
7:00:06	0.084	0.087	0.087	0.083	0.083	0.085	0.088	0.084	0.083	0.09	0.085	0.094	0.096	0.089	0.084	0.081	0.086	0.084	0.082	0.085	0.087	0.083	0.08	0.082	0.084	0.083	0.083	0.083	0.083	0.083	0.084	0.079	0.079	0.08	0.079	0.079	0.085	0.082	0.081	0.084	0.082	0.079	0.077	0.077	0.077	0.078	0.078	0.078	0.08
7:10:06	0.085	0.088	0.086	0.083	0.083	0.084	0.087	0.083	0.082	0.089	0.085	0.094	0.096	0.089	0.085	0.08	0.087	0.084	0.083	0.084	0.088	0.084	0.081	0.082	0.084	0.083	0.083	0.084	0.084	0.083	0.084	0.079	0.079	0.08	0.079	0.079	0.086	0.083	0.081	0.084	0.082	0.079	0.077	0.077	0.077	0.078	0.078	0.078	0.08
7:20:06	0.085	0.089	0.086	0.083	0.083	0.085	0.087	0.083	0.083	0.09	0.085	0.095	0.097	0.09	0.084	0.081	0.088	0.084	0.083	0.084	0.087	0.084	0.081	0.082	0.084	0.083	0.083	0.083	0.083	0.083	0.084	0.08	0.079	0.08	0.079	0.079	0.086	0.083	0.081	0.084	0.082	0.079	0.077	0.077	0.077	0.078	0.078	0.078	0.08
7:30:06	0.085	0.086	0.086	0.082	0.082	0.085	0.087	0.083	0.082	0.089	0.084	0.094	0.096	0.089	0.083	0.08	0.086	0.084	0.082	0.085	0.087	0.084	0.08	0.082	0.085	0.083	0.084	0.083	0.084	0.083	0.084	0.08	0.079	0.08	0.079	0.079	0.085	0.083	0.081	0.084	0.082	0.079	0.078	0.077	0.077	0.078	0.078	0.078	0.081
7:40:06	0.083	0.084	0.084	0.081	0.081	0.083	0.085	0.082	0.082	0.087	0.083	0.092	0.094	0.088	0.081	0.079	0.084	0.082	0.08	0.083	0.084	0.082	0.079	0.08	0.084	0.082	0.082	0.081	0.082	0.081	0.082	0.078	0.078	0.078	0.078	0.078	0.084	0.081	0.08	0.083	0.08	0.077	0.076	0.076	0.076	0.077	0.077	0.077	0.08
7:50:06	0.084	0.087	0.086	0.082	0.083	0.085	0.087	0.083	0.082	0.089	0.084	0.094	0.096	0.089	0.083	0.08	0.086	0.083	0.082	0.084	0.087	0.085	0.08	0.082	0.086	0.083	0.084	0.083	0.083	0.083	0.084	0.079	0.079	0.08	0.079	0.079	0.086	0.082	0.081	0.085	0.082	0.079	0.077	0.077	0.077	0.078	0.078	0.078	0.081
8:00:06	0.085	0.087	0.086	0.083	0.083	0.085	0.088	0.083	0.083	0.09	0.085	0.094	0.096	0.089	0.083	0.081	0.086	0.083	0.082	0.085	0.087	0.087	0.08	0.082	0.087	0.084	0.085	0.083	0.084	0.083	0.084	0.08	0.08	0.08	0.079	0.079	0.086	0.082	0.081	0.085	0.082	0.079	0.078	0.077	0.077	0.078	0.078	0.078	0.082
8:10:06	0.085	0.089	0.087	0.083	0.083	0.085	0.087	0.083	0.082	0.089	0.085	0.094	0.097	0.09	0.084	0.081	0.091	0.084	0.083	0.084	0.087	0.09	0.081	0.082	0.088	0.084	0.085	0.083	0.083	0.083	0.084	0.08	0.08	0.08	0.079	0.079	0.088	0.082	0.082	0.084	0.082	0.079	0.077	0.077	0.077	0.078	0.078	0.078	0.082
8:20:06	0.084	0.087	0.086	0.082	0.082	0.085	0.087	0.083	0.082	0.089	0.085	0.094	0.097	0.089	0.083	0.081	0.088	0.084	0.083	0.085	0.087	0.092	0.08	0.082	0.091	0.085	0.086	0.083	0.084	0.083	0.084	0.079	0.08	0.08	0.079	0.079	0.087	0.082	0.081	0.085	0.082	0.079	0.077	0.077	0.077	0.078	0.078	0.079	0.083
8:30:06	0.082	0.083	0.085	0.081	0.081	0.084	0.086	0.082	0.081	0.087	0.083	0.092	0.094	0.088	0.081	0.079	0.083	0.081	0.08	0.085	0.084	0.094	0.078	0.08	0.092	0.085	0.086	0.081	0.083	0.081	0.081	0.078	0.078	0.079	0.078	0.078	0.084	0.081	0.08	0.086	0.08	0.077	0.076	0.076	0.076	0.077	0.077	0.077	0.084
8:40:06	0.084	0.086	0.086	0.083	0.082	0.085	0.088	0.083	0.082	0.089	0.084	0.094	0.096	0.089	0.082	0.08	0.087	0.083	0.081	0.084	0.087	0.102	0.08	0.082	0.098	0.088	0.09	0.082	0.084	0.083	0.083	0.079	0.08	0.08	0.079	0.079	0.087	0.082	0.081	0.085	0.082	0.078	0.077	0.077	0.077	0.078	0.078	0.078	0.086
8:50:06	0.083	0.084	0.085	0.081	0.081	0.083	0.086	0.082	0.082	0.087	0.083	0.092	0.095	0.088	0.082	0.079	0.084	0.082	0.081	0.083	0.084	0.11	0.079	0.08	0.102	0.089	0.092	0.081	0.082	0.081	0.082	0.078	0.079	0.079	0.078	0.078	0.087	0.081	0.081	0.084	0.08	0.078	0.076	0.076	0.076	0.078	0.077	0.077	0.088
9:00:06	0.085	0.087	0.086	0.082	0.082	0.085	0.088	0.083	0.083	0.089	0.084	0.094	0.096	0.089	0.084	0.081	0.088	0.083	0.082	0.084	0.087	0.122	0.08	0.081	0.112	0.094	0.096	0.082	0.083	0.083	0.084	0.079	0.08	0.08	0.079	0.079	0.09	0.082	0.082	0.084	0.082	0.079	0.077	0.077	0.077	0.079	0.078	0.078	0.092
9:10:06	0.083	0.085	0.084	0.081	0.081	0.083	0.086	0.082	0.081	0.087	0.083	0.092	0.095	0.088	0.081	0.079	0.085	0.081	0.08	0.083	0.084	0.138	0.079	0.08	0.123	0.099	0.101	0.081	0.082	0.081	0.082	0.078	0.08	0.079	0.078	0.078	0.091	0.082	0.082	0.083	0.08	0.077	0.076	0.076	0.076	0.078	0.077	0.077	0.097
9:20:06	0.085	0.086	0.086	0.082	0.082	0.085	0.088	0.083	0.083	0.089	0.084	0.094	0.096	0.089	0.083	0.08	0.087	0.083	0.082	0.084	0.087	0.167	0.08	0.081	0.141	0.107	0.111	0.082	0.083	0.082	0.084	0.079	0.081	0.08	0.079	0.078	0.094	0.083	0.083	0.084	0.082	0.078	0.077	0.077	0.077	0.079	0.078	0.078	0.104
9:30:06	0.086	0.088	0.087	0.083	0.083	0.085	0.09	0.084	0.083	0.09	0.085	0.094	0.097	0.089	0.085	0.081	0.093	0.084	0.083	0.084	0.088	0.19	0.081	0.082	0.168	0.118	0.122	0.083	0.084	0.083	0.085	0.079	0.082	0.08	0.079	0.079	0.101	0.084	0.085	0.084	0.082	0.079	0.077	0.077	0.077	0.08	0.078	0.078	0.114
9:40:06	0.084	0.085	0.085	0.081	0.081	0.083	0.088	0.082	0.081	0.087	0.083	0.093	0.095	0.088	0.082	0.079	0.092	0.082	0.081	0.082	0.086	0.229	0.079	0.08	0.215	0.132	0.139	0.081	0.082	0.081	0.083	0.078	0.082	0.079	0.078	0.078	0.105	0.083	0.086	0.083	0.08	0.078	0.076	0.076	0.076	0.08	0.077	0.078	0.124
9:50:06	0.086	0.086	0.086	0.083	0.083	0.085	0.091	0.084	0.083	0.089	0.084	0.094	0.097	0.089	0.083	0.08	0.092	0.083	0.082	0.084	0.088	0.27	0.081	0.081	0.277	0.156	0.171	0.083	0.083	0.083	0.085	0.079	0.084	0.08	0.079	0.079	0.114	0.084	0.089	0.084	0.082	0.079	0.077	0.077	0.077	0.082	0.078	0.078	0.145
10:00:06	0.086	0.086	0.086	0.083	0.083	0.085	0.093	0.084	0.083	0.09	0.085	0.094	0.096	0.089	0.083	0.08	0.096	0.083	0.083	0.084	0.089	0.323	0.08	0.081	0.314	0.18	0.199	0.083	0.083	0.083	0.085	0.079	0.086	0.08	0.079	0.079	0.124	0.086	0.093	0.085	0.082	0.079	0.077	0.077	0.077	0.084	0.079	0.078	0.177
10:10:06	0.087	0.086	0.086	0.083	0.083	0.085	0.095	0.084	0.083	0.089	0.084	0.094	0.096	0.089	0.082	0.08	0.101	0.083	0.083	0.084	0.09	0.368	0.08	0.081	0.336	0.239	0.27	0.083	0.083	0.082	0.086	0.079	0.088	0.08	0.079	0.079	0.146	0.087	0.097	0.085	0.083	0.079	0.077	0.077	0.077	0.086	0.079	0.079	0.215
10:20:06	0.087	0.087	0.086	0.083	0.083	0.085	0.098	0.085	0.083	0.089	0.084	0.094	0.096	0.089	0.083	0.08	0.107	0.083	0.083	0.084	0.092	0.363	0.081	0.082	0.374	0.293	0.313	0.083	0.084	0.083	0.087	0.079	0.092	0.08	0.079	0.079	0.168	0.09	0.104	0.085	0.083	0.079	0.077	0.077	0.077	0.09	0.079	0.079	0.252
10:30:06	0.086	0.084	0.084	0.082	0.081	0.084	0.103	0.084	0.083	0.088	0.083	0.092	0.094	0.089	0.081	0.079	0.113	0.082	0.082	0.085	0.092	0.391	0.08	0.08	0.384	0.303	0.343	0.081	0.083	0.082	0.087	0.078	0.096	0.079	0.078	0.078	0.189	0.092	0.115	0.088	0.081	0.078	0.076	0.076	0.076	0.094	0.079	0.079	0.292
10:40:06	0.089	0.086	0.086	0.083	0.083	0.087	0.111	0.087	0.084	0.091	0.085	0.094	0.096	0.089	0.083	0.081	0.127	0.083	0.084	0.087	0.098	0.414	0.082	0.082	0.423	0.363	0.377	0.083	0.085	0.084	0.091	0.08	0.104	0.08	0.079	0.079	0.223	0.098	0.128	0.089	0.083	0.078	0.077	0.077	0.077	0.102	0.081	0.08	0.323
10:50:06	0.091	0.086	0.086	0.083	0.083	0.086	0.125	0.088	0.085	0.09	0.085	0.094	0.097	0.089	0.082	0.081	0.147	0.083	0.085	0.086	0.104	0.419	0.082	0.082	0.45	0.384	0.393	0.083	0.084	0.083	0.094	0.079	0.111	0.08	0.079	0.079	0.263	0.106	0.144	0.088	0.083	0.079	0.077	0.077	0.077	0.11	0.082	0.08	0.328
11:00:06	0.094	0.087	0.086	0.084	0.083	0.085	0.136	0.09	0.085	0.089	0.085	0.094	0.097	0.089	0.083	0.081	0.169	0.083	0.086	0.085	0.111	0.433	0.083	0.081	0.447	0.391	0.413	0.082	0.083	0.082	0.1	0.079	0.125	0.08	0.079	0.079	0.295	0.116	0.171	0.086	0.083	0.079	0.077	0.077	0.077	0.123	0.083	0.081	0.344
11:10:06	0.098	0.087	0.087	0.084	0.083	0.085	0.152	0.094	0.087	0.089	0.085	0.094	0.098	0.089	0.083	0.082	0.198	0.083	0.089	0.084	0.124	0.479	0.084	0.082	0.468	0.42	0.454	0.083	0.083	0.083	0.108	0.08	0.142	0.08	0.079	0.079	0.334	0.131	0.208	0.086	0.083	0.079	0.077	0.077	0.078	0.144	0.085	0.082	0.413
11:20:06	0.103	0.086	0.086	0.085	0.083	0.085	0.173	0.099	0.088	0.09	0.085	0.093	0.099	0.089	0.082	0.082	0.238	0.082	0.091	0.087	0.14	0.504	0.086	0.081	0.503	0.454	0.489	0.082	0.084	0.083	0.12	0.079	0.167	0.08	0.079	0.079	0.355	0.152	0.247	0.087	0.084	0.078	0.077	0.077	0.077	0.175	0.088	0.083	0.418
11:30:06	0.11	0.088	0.086	0.086	0.083	0.085	0.203	0.105	0.091	0.089	0.085	0.094	0.101	0.089	0.083	0.083	0.28	0.082	0.096	0.085	0.156	0.514	0.089	0.081	0.522	0.462	0.501	0.083	0.083	0.082	0.134	0.08	0.191	0.08	0.079	0.079	0.377	0.173	0.279	0.086	0.084	0.078	0.077	0.077	0.078	0.196	0.092	0.085	0.429
11:40:06	0.12	0.088	0.087	0.088	0.083	0.085	0.245	0.115	0.094	0.089	0.086	0.094	0.103	0.089	0.083	0.084	0.32	0.083	0.103	0.086	0.191	0.516	0.093	0.082	0.549	0.473	0.511	0.084	0.083	0.083	0.156	0.08	0.235	0.08	0.079	0.079	0.408	0.211	0.331	0.086	0.085	0.079	0.077	0.077	0.079	0.245	0.098	0.088	0.464
11:50:06	0.141	0.089	0.087	0.089	0.084	0.085	0.277	0.133	0.1	0.09	0.086	0.094	0.107	0.089	0.083	0.086	0.34	0.083	0.113	0.086	0.24	0.53	0.1	0.081	0.577	0.493	0.54	0.083	0.083	0.083	0.182	0.08	0.266	0.08	0.08	0.079	0.441	0.252	0.36	0.088	0.086	0.079	0.077	0.077	0.079	0.297	0.107	0.092	0.486
12:00:06	0.164	0.089	0.087	0.092	0.084	0.085	0.306	0.151	0.107	0.09	0.087	0.094	0.111	0.09	0.082	0.088	0.351	0.083	0.126	0.088	0.286	0.542	0.109	0.081	0.593	0.505	0.545	0.082	0.083	0.083	0.213	0.08	0.313	0.08	0.08	0.079	0.459	0.278	0.36	0.092	0.087	0.079	0.077	0.077	0.08	0.306	0.119	0.098	0.504
12:10:06	0.169	0.091	0.088	0.096	0.085	0.085	0.34	0.166	0.116	0.09	0.088	0.094	0.117	0.089	0.082	0.092	0.387	0.083	0.141	0.088	0.314	0.557	0.118	0.081	0.605	0.522	0.559	0.083	0.083	0.083	0.248	0.081	0.353	0.08	0.08	0.079	0.468	0.304	0.417	0.09	0.089	0.079	0.077	0.077	0.081	0.364	0.131	0.105	0.517
12:20:06	0.212	0.093	0.089	0.102	0.086	0.085	0.375	0.208	0.132	0.089	0.09	0.094	0.128	0.089	0.082	0.097	0.403	0.083	0.165	0.088	0.362	0.566	0.135	0.082	0.623	0.539	0.566	0.083	0.083	0.083	0.288	0.081	0.371	0.08	0.081	0.079	0.517	0.342	0.421	0.093	0.091	0.079	0.077	0.077	0.084	0.343	0.153	0.116	0.523
12:30:06	0.245	0.098	0.091	0.11	0.088	0.085	0.412	0.238	0.148	0.089	0.093	0.095	0.144	0.089	0.083	0.104	0.424	0.084	0.197	0.089	0.386	0.583	0.156	0.082	0.627	0.553	0.588	0.083	0.083	0.082	0.33	0.082	0.403	0.08	0.082	0.079	0.553	0.365	0.453	0.094	0.095	0.079	0.077	0.077	0.086	0.383	0.178	0.129	0.546
12:40:06	0.29	0.099	0.092	0.121	0.09	0.085	0.425	0.305	0.178	0.091	0.097	0.095	0.16	0.089	0.083	0.116	0.436	0.084	0.237	0.094	0.41	0.6	0.188	0.082	0.633	0.565	0.609	0.083	0.084	0.083	0.351	0.083	0.411	0.08	0.083	0.079	0.576	0.397	0.461	0.102	0.101	0.079	0.077	0.077	0.09	0.408	0.218	0.151	0.56
12:50:06	0.341	0.104	0.094	0.136	0.092	0.085	0.431	0.35	0.211	0.09	0.102	0.096	0.187	0.089	0.083	0.13	0.455	0.085	0.276	0.095	0.433	0.628	0.225	0.082	0.656	0.591	0.63	0.083	0.083	0.083	0.367	0.084	0.462	0.08	0.085	0.079	0.625	0.425	0.473	0.104	0.109	0.079	0.077	0.077	0.095	0.436	0.258	0.18	0.581
13:00:06	0.339	0.114	0.097	0.157	0.096	0.085	0.441	0.372	0.248	0.09	0.111	0.097	0.218	0.089	0.084	0.151	0.474	0.086	0.323	0.099	0.447	0.637	0.248	0.082	0.687	0.602	0.647	0.083	0.083	0.083	0.385	0.086	0.468	0.08	0.087	0.079	0.662	0.444	0.487	0.111	0.119	0.079	0.077	0.077	0.102	0.448	0.281	0.212	0.601
13:10:06	0.385	0.129	0.103	0.189	0.103	0.084	0.472	0.366	0.299	0.089	0.121	0.098	0.265	0.089	0.085	0.178	0.494	0.088	0.374	0.107	0.458	0.665	0.286	0.083	0.696	0.619	0.664	0.083	0.083	0.082	0.405	0.089	0.501	0.08	0.091	0.08	0.696	0.46	0.503	0.123	0.133	0.079	0.077	0.077	0.113	0.443	0.321	0.249	0.621
13:20:06	0.442	0.148	0.112	0.225	0.113	0.085	0.505	0.438	0.35	0.09	0.141	0.101	0.307	0.089	0.087	0.229	0.535	0.091	0.406	0.117	0.474	0.687	0.365	0.083	0.726	0.644	0.686	0.083	0.083	0.082	0.416	0.093	0.507	0.08	0.096	0.08	0.731	0.486	0.533	0.136	0.153	0.079	0.077	0.077	0.131	0.496	0.367	0.309	0.644
13:30:06	0.427	0.164	0.123	0.272	0.126	0.085	0.529	0.425	0.343	0.09	0.157	0.104	0.309	0.089	0.086	0.254	0.547	0.094	0.418	0.131	0.473	0.715	0.358	0.084	0.745	0.657	0.697	0.083	0.083	0.082	0.438	0.098	0.523	0.08	0.102	0.081	0.744	0.506	0.558	0.155	0.171	0.079	0.077	0.077	0.146	0.489	0.363	0.317	0.656
13:40:06	0.473	0.195	0.137	0.321	0.145	0.085	0.56	0.463	0.372	0.089	0.187	0.108	0.354	0.089	0.086	0.297	0.57	0.096	0.415	0.146	0.494	0.746	0.391	0.085	0.763	0.677	0.715	0.083	0.083	0.083	0.458	0.107	0.553	0.081	0.112	0.081	0.77	0.538	0.571	0.181	0.208	0.079	0.077	0.077	0.183	0.5	0.393	0.354	0.67
13:50:06	0.478	0.226	0.159	0.357	0.169	0.085	0.581	0.472	0.396	0.09	0.222	0.115	0.368	0.09	0.088	0.358	0.585	0.103	0.454	0.174	0.502	0.764	0.416	0.087	0.779	0.695	0.736	0.083	0.083	0.083	0.491	0.118	0.58	0.082	0.125	0.082	0.787	0.556	0.579	0.21	0.241	0.079	0.077	0.077	0.212	0.519	0.428	0.372	0.68
14:00:06	0.489	0.272	0.181	0.35	0.196	0.085	0.608	0.481	0.414	0.09	0.261	0.124	0.41	0.09	0.09	0.364	0.61	0.11	0.449	0.209	0.52	0.779	0.443	0.09	0.798	0.717	0.756	0.084	0.083	0.083	0.518	0.132	0.606	0.082	0.145	0.084	0.814	0.583	0.607	0.249	0.279	0.08	0.077	0.078	0.241	0.547	0.43	0.397	0.698
14:10:06	0.507	0.316	0.218	0.391	0.249	0.084	0.636	0.493	0.44	0.09	0.294	0.137	0.426	0.09	0.092	0.376	0.623	0.121	0.469	0.244	0.537	0.799	0.442	0.093	0.819	0.738	0.777	0.084	0.084	0.084	0.556	0.15	0.621	0.083	0.172	0.086	0.83	0.614	0.628	0.278	0.311	0.079	0.077	0.078	0.285	0.574	0.436	0.415	0.717
14:20:06	0.528	0.338	0.254	0.458	0.313	0.083	0.666	0.523	0.471	0.088	0.325	0.153	0.433	0.089	0.096	0.42	0.642	0.135	0.488	0.285	0.557	0.828	0.486	0.097	0.841	0.756	0.793	0.082	0.083	0.083	0.596	0.18	0.666	0.084	0.211	0.088	0.867	0.645	0.662	0.315	0.351	0.079	0.076	0.077	0.318	0.606	0.462	0.44	0.743
14:30:06	0.542	0.374	0.301	0.434	0.333	0.085	0.69	0.525	0.478	0.09	0.336	0.179	0.456	0.091	0.103	0.437	0.674	0.158	0.501	0.314	0.571	0.846	0.489	0.105	0.863	0.774	0.811	0.084	0.084	0.085	0.631	0.212	0.674	0.087	0.247	0.093	0.888	0.661	0.673	0.337	0.366	0.08	0.078	0.079	0.342	0.62	0.468	0.444	0.758
14:40:06	0.546	0.389	0.333	0.457	0.351	0.085	0.725	0.535	0.492	0.09	0.37	0.212	0.48	0.092	0.111	0.457	0.698	0.188	0.527	0.342	0.593	0.868	0.495	0.116	0.883	0.79	0.83	0.085	0.086	0.087	0.673	0.259	0.684	0.091	0.288	0.099	0.896	0.67	0.69	0.363	0.389	0.081	0.078	0.08	0.339	0.637	0.48	0.454	0.77
14:50:06	0.569	0.421	0.351	0.482	0.381	0.085	0.754	0.553	0.513	0.091	0.392	0.254	0.507	0.093	0.12	0.465	0.726	0.23	0.544	0.361	0.602	0.893	0.504	0.131	0.903	0.809	0.85	0.087	0.087	0.089	0.705	0.296	0.703	0.096	0.324	0.107	0.916	0.7	0.703	0.394	0.407	0.081	0.079	0.081	0.369	0.652	0.497	0.469	0.775
15:00:06	0.571	0.409	0.378	0.489	0.417	0.085	0.782	0.564	0.531	0.092	0.428	0.301	0.537	0.094	0.135	0.481	0.752	0.288	0.557	0.377	0.614	0.913	0.522	0.151	0.924	0.831	0.87	0.088	0.089	0.093	0.741	0.354	0.711	0.103	0.345	0.12	0.944	0.722	0.728	0.422	0.445	0.082	0.079	0.083	0.388	0.671	0.521	0.483	0.793
15:10:06	0.608	0.451	0.413	0.508	0.464	0.085	0.818	0.588	0.562	0.093	0.444	0.333	0.572	0.097	0.159	0.5	0.771	0.327	0.569	0.411	0.645	0.936	0.534	0.194	0.948	0.847	0.893	0.09	0.092	0.097	0.787	0.373	0.754	0.117	0.377	0.138	0.963	0.75	0.747	0.437	0.468	0.084	0.08	0.085	0.431	0.692	0.558	0.52	0.824
15:20:06	0.615	0.474	0.426	0.518	0.468	0.084	0.829	0.602	0.58	0.093	0.468	0.37	0.607	0.101	0.184	0.512	0.791	0.326	0.585	0.418	0.657	0.958	0.539	0.231	0.97	0.873	0.915	0.093	0.095	0.103	0.835	0.375	0.779	0.132	0.408	0.16	0.981	0.769	0.762	0.448	0.487	0.086	0.082	0.089	0.447	0.712	0.583	0.538	0.817
15:30:06	0.656	0.509	0.457	0.544	0.511	0.085	0.858	0.635	0.609	0.096	0.497	0.392	0.639	0.106	0.237	0.529	0.81	0.381	0.595	0.448	0.691	0.978	0.566	0.278	0.995	0.895	0.94	0.099	0.101	0.113	0.853	0.424	0.814	0.157	0.438	0.196	0.993	0.798	0.788	0.501	0.515	0.089	0.084	0.094	0.471	0.734	0.621	0.571	0.837
15:40:06	0.647	0.54	0.466	0.56	0.505	0.084	0.882	0.665	0.627	0.098	0.512	0.407	0.671	0.113	0.26	0.535	0.826	0.37	0.614	0.454	0.71	0.996	0.573	0.307	1.013	0.921	0.96	0.105	0.108	0.123	0.877	0.442	0.847	0.182	0.456	0.232	1.014	0.805	0.809	0.524	0.524	0.093	0.086	0.101	0.48	0.756	0.64	0.589	0.863
15:50:06	0.668	0.566	0.474	0.569	0.52	0.085	0.911	0.678	0.636	0.101	0.533	0.436	0.699	0.123	0.298	0.531	0.848	0.405	0.609	0.465	0.72	1.014	0.575	0.329	1.036	0.94	0.976	0.114	0.119	0.136	0.893	0.448	0.867	0.222	0.469	0.272	1.036	0.816	0.824	0.557	0.525	0.1	0.091	0.111	0.505	0.76	0.664	0.606	0.877
16:00:06	0.694	0.595	0.503	0.575	0.53	0.085	0.938	0.699	0.654	0.106	0.547	0.447	0.735	0.136	0.316	0.543	0.87	0.433	0.616	0.493	0.738	1.032	0.601	0.346	1.057	0.952	0.995	0.128	0.134	0.162	0.93	0.465	0.891	0.256	0.499	0.313	1.054	0.838	0.835	0.599	0.548	0.109	0.097	0.126	0.514	0.785	0.681	0.622	0.899
16:10:06	0.734	0.627	0.534	0.599	0.551	0.085	0.961	0.742	0.687	0.117	0.574	0.475	0.78	0.156	0.342	0.559	0.891	0.452	0.637	0.516	0.755	1.049	0.619	0.378	1.078	0.976	1.018	0.149	0.158	0.206	0.959	0.476	0.897	0.296	0.522	0.342	1.074	0.867	0.859	0.639	0.571	0.122	0.105	0.148	0.54	0.809	0.702	0.642	0.927
16:20:06	0.74	0.648	0.551	0.609	0.56	0.085	0.981	0.768	0.701	0.124	0.585	0.48	0.821	0.18	0.361	0.577	0.911	0.462	0.664	0.536	0.77	1.065	0.64	0.402	1.097	0.995	1.035	0.176	0.187	0.24	0.979	0.493	0.928	0.321	0.541	0.349	1.093	0.886	0.878	0.679	0.599	0.14	0.117	0.176	0.575	0.821	0.733	0.662	0.944
16:30:06	0.767	0.675	0.581	0.629	0.577	0.085	1.001	0.796	0.725	0.137	0.609	0.502	0.859	0.213	0.398	0.595	0.93	0.474	0.685	0.553	0.79	1.084	0.656	0.441	1.121	1.01	1.049	0.212	0.229	0.279	0.999	0.509	0.943	0.336	0.557	0.383	1.122	0.902	0.896	0.703	0.634	0.165	0.134	0.204	0.597	0.842	0.752	0.678	0.959
16:40:06	0.795	0.703	0.604	0.657	0.596	0.086	1.024	0.824	0.75	0.16	0.632	0.52	0.896	0.263	0.419	0.611	0.953	0.492	0.705	0.581	0.81	1.103	0.681	0.451	1.138	1.03	1.071	0.26	0.266	0.313	1.03	0.539	0.959	0.384	0.576	0.407	1.136	0.924	0.918	0.734	0.67	0.211	0.158	0.252	0.62	0.861	0.771	0.695	0.974
16:50:06	0.808	0.733	0.618	0.659	0.606	0.086	1.043	0.844	0.775	0.184	0.657	0.536	0.925	0.291	0.432	0.632	0.973	0.508	0.722	0.601	0.831	1.128	0.704	0.459	1.19	1.049	1.089	0.294	0.295	0.344	1.05	0.559	0.977	0.411	0.585	0.419	1.151	0.948	0.939	0.749	0.698	0.237	0.19	0.287	0.636	0.875	0.793	0.716	0.989
17:00:06	0.822	0.764	0.642	0.676	0.62	0.084	1.072	0.861	0.794	0.213	0.684	0.559	0.951	0.312	0.446	0.654	0.988	0.528	0.743	0.626	0.845	1.155	0.723	0.476	1.2	1.063	1.108	0.326	0.32	0.348	1.075	0.571	0.996	0.422	0.6	0.436	1.169	0.964	0.954	0.772	0.728	0.279	0.223	0.328	0.666	0.897	0.809	0.748	1.009
17:10:06	0.852	0.795	0.678	0.704	0.64	0.085	1.088	0.882	0.815	0.255	0.713	0.593	0.978	0.351	0.473	0.683	1.01	0.552	0.763	0.663	0.867	1.176	0.74	0.496	1.21	1.082	1.126	0.346	0.35	0.378	1.101	0.588	1.017	0.449	0.614	0.461	1.178	0.985	0.976	0.79	0.763	0.325	0.257	0.368	0.676	0.913	0.826	0.766	1.024
17:20:06	0.868	0.825	0.705	0.722	0.672	0.086	1.109	0.906	0.833	0.291	0.739	0.614	1.001	0.373	0.479	0.704	1.034	0.573	0.787	0.686	0.884	1.196	0.761	0.515	1.235	1.102	1.145	0.368	0.382	0.41	1.126	0.607	1.036	0.463	0.625	0.498	1.193	1.005	0.996	0.812	0.792	0.355	0.298	0.372	0.7	0.933	0.843	0.789	1.037
17:30:06	0.895	0.857	0.746	0.746	0.718	0.087	1.128	0.933	0.857	0.328	0.776	0.653	1.023	0.427	0.506	0.725	1.055	0.597	0.811	0.719	0.908	1.217	0.788	0.54	1.251	1.124	1.167	0.406	0.419	0.446	1.136	0.641	1.061	0.5	0.639	0.52	1.2	1.024	1.014	0.846	0.826	0.381	0.36	0.417	0.72	0.956	0.865	0.808	1.056
17:40:06	0.916	0.878	0.767	0.758	0.73	0.089	1.155	0.955	0.876	0.358	0.783	0.682	1.043	0.438	0.518	0.745	1.07	0.618	0.829	0.742	0.934	1.234	0.808	0.554	1.265	1.157	1.193	0.421	0.444	0.452	1.13	0.657	1.085	0.519	0.647	0.543	1.217	1.044	1.027	0.872	0.855	0.4	0.351	0.431	0.741	0.969	0.874	0.82	1.068
17:50:06	0.94	0.905	0.794	0.779	0.76	0.093	1.176	0.973	0.895	0.389	0.816	0.721	1.059	0.451	0.527	0.761	1.078	0.638	0.846	0.765	0.955	1.252	0.827	0.561	1.278	1.18	1.212	0.429	0.447	0.466	1.151	0.669	1.097	0.522	0.661	0.561	1.243	1.067	1.039	0.89	0.877	0.429	0.39	0.442	0.755	0.976	0.884	0.828	1.073
18:00:06	0.96	0.928	0.83	0.8	0.799	0.097	1.197	0.99	0.918	0.416	0.829	0.758	1.075	0.478	0.545	0.786	1.097	0.661	0.867	0.789	0.987	1.262	0.854	0.577	1.291	1.205	1.225	0.448	0.468	0.485	1.171	0.709	1.113	0.543	0.675	0.579	1.25	1.077	1.059	0.91	0.908	0.459	0.415	0.466	0.777	0.989	0.912	0.838	1.085
18:10:06	0.981	0.95	0.847	0.818	0.828	0.102	1.216	1.004	0.936	0.431	0.843	0.791	1.086	0.486	0.56	0.806	1.127	0.68	0.883	0.805	1.014	1.272	0.877	0.593	1.298	1.212	1.238	0.456	0.477	0.499	1.201	0.724	1.129	0.554	0.695	0.594	1.262	1.103	1.071	0.928	0.936	0.466	0.43	0.477	0.794	1.005	0.935	0.854	1.094
18:20:06	1.003	0.969	0.875	0.832	0.857	0.107	1.234	1.021	0.951	0.45	0.865	0.83	1.097	0.507	0.588	0.825	1.153	0.704	0.9	0.82	1.039	1.282	0.9	0.614	1.303	1.225	1.247	0.473	0.497	0.514	1.215	0.741	1.153	0.58	0.709	0.606	1.274	1.122	1.079	0.956	0.959	0.471	0.443	0.502	0.805	1.03	0.957	0.873	1.112
18:30:06	1.035	0.992	0.902	0.855	0.884	0.12	1.251	1.039	0.97	0.469	0.881	0.862	1.11	0.527	0.609	0.851	1.179	0.727	0.915	0.845	1.077	1.297	0.917	0.624	1.318	1.245	1.262	0.498	0.52	0.536	1.235	0.764	1.174	0.591	0.742	0.612	1.286	1.158	1.097	0.973	0.981	0.496	0.457	0.511	0.812	1.036	0.969	0.888	1.121
18:40:06	1.056	1.009	0.925	0.867	0.904	0.132	1.265	1.055	0.98	0.503	0.895	0.88	1.124	0.544	0.632	0.872	1.195	0.75	0.93	0.861	1.095	1.298	0.942	0.65	1.318	1.249	1.268	0.517	0.533	0.548	1.246	0.787	1.19	0.614	0.755	0.633	1.291	1.193	1.102	0.998	1	0.51	0.473	0.534	0.834	1.054	0.991	0.91	1.135
18:50:06	1.073	1.031	0.942	0.887	0.929	0.156	1.279	1.083	0.998	0.529	0.917	0.913	1.119	0.573	0.654	0.888	1.199	0.773	0.949	0.888	1.123	1.307	0.962	0.673	1.326	1.259	1.275	0.541	0.56	0.571	1.272	0.814	1.201	0.637	0.775	0.641	1.302	1.221	1.112	1.012	1.02	0.517	0.495	0.553	0.847	1.059	1.002	0.926	1.142
19:00:06	1.086	1.046	0.967	0.904	0.948	0.183	1.29	1.097	1.013	0.563	0.938	0.935	1.13	0.595	0.67	0.904	1.208	0.792	0.965	0.907	1.141	1.306	0.981	0.698	1.327	1.265	1.279	0.562	0.583	0.592	1.287	0.838	1.214	0.666	0.79	0.654	1.306	1.256	1.12	1.044	1.043	0.533	0.522	0.584	0.869	1.08	1.025	0.95	1.159
19:10:06	1.102	1.066	0.982	0.922	0.962	0.217	1.299	1.114	1.031	0.593	0.955	0.959	1.171	0.611	0.69	0.926	1.224	0.813	0.979	0.928	1.166	1.314	0.999	0.729	1.334	1.274	1.285	0.573	0.595	0.62	1.294	0.858	1.224	0.685	0.814	0.671	1.312	1.27	1.133	1.054	1.063	0.542	0.534	0.591	0.878	1.084	1.034	0.966	1.169
19:20:06	1.11	1.084	1	0.943	0.983	0.267	1.309	1.138	1.043	0.621	0.974	0.976	1.192	0.634	0.726	0.944	1.234	0.836	0.997	0.949	1.188	1.318	1.015	0.756	1.336	1.279	1.287	0.593	0.611	0.648	1.309	0.882	1.24	0.711	0.835	0.686	1.312	1.275	1.147	1.086	1.089	0.552	0.542	0.607	0.895	1.095	1.046	0.986	1.182
19:30:06	1.107	1.095	1.006	0.958	1	0.301	1.315	1.152	1.053	0.639	0.982	0.985	1.217	0.655	0.745	0.963	1.242	0.852	1.017	0.964	1.205	1.32	1.028	0.782	1.337	1.282	1.289	0.606	0.638	0.676	1.313	0.9	1.252	0.745	0.854	0.703	1.316	1.28	1.158	1.099	1.106	0.558	0.55	0.62	0.908	1.103	1.056	1.004	1.195
19:40:06	1.12	1.115	1.024	0.975	1.013	0.347	1.32	1.176	1.071	0.662	1.008	0.997	1.234	0.678	0.76	0.975	1.25	0.875	1.027	0.987	1.224	1.32	1.043	0.805	1.339	1.284	1.29	0.61	0.661	0.703	1.323	0.921	1.268	0.772	0.875	0.723	1.317	1.287	1.169	1.113	1.126	0.561	0.559	0.63	0.924	1.113	1.067	1.016	1.208
19:50:06	1.12	1.132	1.042	0.987	1.03	0.361	1.325	1.194	1.084	0.688	1.025	1.007	1.238	0.708	0.78	0.993	1.256	0.895	1.064	1.005	1.238	1.322	1.058	0.828	1.341	1.288	1.29	0.629	0.688	0.733	1.315	0.947	1.291	0.811	0.894	0.738	1.317	1.294	1.18	1.127	1.142	0.573	0.572	0.649	0.941	1.12	1.078	1.031	1.218
20:00:06	1.128	1.142	1.055	1.003	1.05	0.392	1.329	1.205	1.097	0.71	1.039	1.022	1.24	0.746	0.797	1.012	1.26	0.915	1.095	1.021	1.249	1.321	1.071	0.853	1.344	1.29	1.291	0.652	0.72	0.767	1.322	0.97	1.307	0.835	0.917	0.752	1.319	1.299	1.189	1.136	1.154	0.582	0.584	0.669	0.96	1.13	1.087	1.038	1.228
20:10:06	1.146	1.176	1.068	1.016	1.065	0.428	1.329	1.22	1.11	0.737	1.068	1.039	1.245	0.781	0.816	1.021	1.26	0.938	1.118	1.041	1.258	1.319	1.083	0.882	1.343	1.289	1.29	0.673	0.755	0.788	1.324	0.996	1.321	0.861	0.933	0.765	1.319	1.301	1.198	1.146	1.165	0.599	0.604	0.691	0.982	1.139	1.096	1.044	1.237
20:20:06	1.166	1.206	1.08	1.034	1.08	0.433	1.333	1.236	1.13	0.758	1.099	1.051	1.267	0.808	0.837	1.05	1.267	0.959	1.141	1.057	1.27	1.32	1.106	0.907	1.346	1.291	1.29	0.707	0.777	0.81	1.326	1.026	1.333	0.889	0.956	0.783	1.318	1.305	1.21	1.154	1.174	0.622	0.625	0.711	1.001	1.148	1.104	1.057	1.245
20:30:06	1.182	1.239	1.096	1.055	1.096	0.442	1.33	1.246	1.151	0.782	1.14	1.067	1.275	0.844	0.859	1.063	1.267	0.974	1.164	1.086	1.28	1.321	1.124	0.932	1.346	1.29	1.288	0.731	0.804	0.829	1.327	1.056	1.34	0.92	0.974	0.801	1.318	1.306	1.221	1.158	1.181	0.642	0.646	0.735	1.017	1.157	1.112	1.067	1.253
20:40:06	1.197	1.259	1.116	1.074	1.111	0.475	1.333	1.257	1.167	0.795	1.171	1.078	1.285	0.87	0.881	1.077	1.268	0.993	1.18	1.111	1.288	1.317	1.137	0.952	1.347	1.29	1.288	0.753	0.83	0.843	1.327	1.083	1.346	0.95	0.997	0.823	1.316	1.306	1.23	1.167	1.187	0.659	0.665	0.76	1.028	1.165	1.117	1.076	1.258
20:50:06	1.211	1.261	1.133	1.098	1.128	0.498	1.333	1.266	1.182	0.818	1.201	1.1	1.299	0.9	0.9	1.106	1.27	1.013	1.196	1.138	1.297	1.317	1.155	0.976	1.347	1.291	1.286	0.768	0.86	0.865	1.328	1.113	1.349	0.98	1.011	0.837	1.317	1.306	1.24	1.17	1.192	0.676	0.686	0.789	1.044	1.173	1.126	1.087	1.263
21:00:06	1.22	1.265	1.158	1.12	1.142	0.521	1.332	1.274	1.199	0.834	1.216	1.108	1.304	0.913	0.918	1.131	1.272	1.024	1.209	1.161	1.303	1.318	1.169	0.994	1.349	1.292	1.287	0.792	0.878	0.888	1.328	1.14	1.353	0.995	1.026	0.857	1.316	1.305	1.245	1.174	1.196	0.704	0.711	0.808	1.054	1.181	1.131	1.096	1.266
21:10:06	1.23	1.275	1.169	1.14	1.155	0.548	1.331	1.28	1.212	0.855	1.23	1.114	1.311	0.931	0.936	1.157	1.274	1.041	1.222	1.178	1.307	1.319	1.184	1.015	1.349	1.292	1.286	0.814	0.901	0.91	1.327	1.175	1.356	1.016	1.043	0.876	1.315	1.305	1.25	1.181	1.198	0.728	0.732	0.831	1.065	1.19	1.138	1.104	1.271
21:20:06	1.237	1.272	1.18	1.16	1.18	0.572	1.334	1.286	1.228	0.869	1.245	1.115	1.312	0.953	0.953	1.176	1.271	1.062	1.234	1.194	1.309	1.317	1.195	1.031	1.348	1.292	1.286	0.832	0.93	0.929	1.327	1.212	1.359	1.038	1.057	0.889	1.315	1.304	1.252	1.184	1.199	0.74	0.75	0.855	1.074	1.2	1.145	1.109	1.275
21:30:06	1.245	1.279	1.197	1.177	1.213	0.605	1.334	1.293	1.239	0.902	1.253	1.152	1.315	0.965	0.975	1.197	1.271	1.086	1.245	1.211	1.312	1.318	1.203	1.053	1.349	1.291	1.285	0.857	0.946	0.948	1.326	1.237	1.362	1.055	1.074	0.906	1.313	1.302	1.254	1.19	1.202	0.761	0.767	0.875	1.082	1.208	1.151	1.116	1.277
21:40:06	1.25	1.286	1.206	1.195	1.222	0.623	1.335	1.301	1.252	0.934	1.266	1.181	1.317	0.983	0.995	1.215	1.275	1.108	1.254	1.224	1.317	1.319	1.213	1.071	1.35	1.292	1.284	0.872	0.971	0.964	1.328	1.267	1.363	1.076	1.096	0.922	1.313	1.304	1.255	1.195	1.201	0.78	0.785	0.898	1.092	1.217	1.156	1.123	1.279
21:50:06	1.256	1.291	1.219	1.21	1.236	0.651	1.333	1.303	1.257	0.952	1.27	1.201	1.317	0.995	1.013	1.229	1.275	1.137	1.262	1.235	1.316	1.318	1.221	1.086	1.35	1.291	1.283	0.896	0.988	0.982	1.326	1.289	1.362	1.092	1.109	0.935	1.31	1.303	1.254	1.201	1.202	0.805	0.805	0.921	1.1	1.223	1.163	1.129	1.281
22:00:06	1.261	1.294	1.229	1.226	1.252	0.672	1.334	1.307	1.263	0.98	1.277	1.219	1.317	1.011	1.031	1.245	1.275	1.161	1.269	1.245	1.319	1.318	1.229	1.098	1.35	1.291	1.282	0.913	1.006	1.003	1.326	1.297	1.364	1.112	1.131	0.95	1.31	1.301	1.254	1.205	1.204	0.825	0.826	0.94	1.107	1.232	1.169	1.143	1.282
22:10:06	1.267	1.295	1.238	1.239	1.266	0.7	1.333	1.309	1.268	1.008	1.279	1.234	1.314	1.034	1.046	1.253	1.274	1.177	1.277	1.256	1.321	1.316	1.235	1.112	1.351	1.289	1.279	0.926	1.029	1.015	1.326	1.331	1.365	1.134	1.145	0.968	1.307	1.299	1.252	1.21	1.207	0.85	0.847	0.965	1.113	1.238	1.179	1.153	1.282
22:20:06	1.271	1.298	1.248	1.254	1.282	0.711	1.333	1.315	1.276	1.033	1.287	1.253	1.316	1.048	1.079	1.268	1.277	1.203	1.282	1.264	1.323	1.318	1.242	1.124	1.35	1.291	1.281	0.939	1.051	1.066	1.326	1.335	1.366	1.153	1.167	0.994	1.306	1.303	1.251	1.214	1.21	0.864	0.863	0.983	1.123	1.247	1.191	1.168	1.286
22:30:06	1.273	1.299	1.252	1.263	1.289	0.726	1.33	1.314	1.278	1.06	1.288	1.263	1.314	1.064	1.1	1.277	1.277	1.219	1.286	1.269	1.322	1.316	1.244	1.143	1.351	1.29	1.28	0.954	1.075	1.088	1.326	1.343	1.365	1.165	1.179	1.019	1.305	1.3	1.251	1.218	1.214	0.887	0.883	1.001	1.129	1.252	1.196	1.176	1.284
22:40:06	1.273	1.299	1.257	1.272	1.297	0.749	1.329	1.315	1.28	1.073	1.29	1.273	1.314	1.075	1.147	1.282	1.276	1.23	1.288	1.274	1.322	1.315	1.246	1.16	1.35	1.29	1.277	0.966	1.087	1.107	1.325	1.346	1.363	1.173	1.194	1.036	1.303	1.3	1.249	1.224	1.214	0.905	0.899	1.013	1.134	1.255	1.204	1.185	1.284
22:50:06	1.278	1.298	1.262	1.279	1.303	0.79	1.331	1.316	1.282	1.086	1.291	1.28	1.31	1.107	1.172	1.289	1.274	1.243	1.29	1.279	1.321	1.31	1.247	1.173	1.349	1.286	1.275	0.981	1.116	1.121	1.323	1.35	1.362	1.2	1.207	1.054	1.301	1.296	1.245	1.226	1.216	0.921	0.922	1.034	1.139	1.258	1.212	1.192	1.283
23:00:06	1.281	1.3	1.265	1.287	1.31	0.808	1.329	1.316	1.285	1.102	1.29	1.284	1.309	1.12	1.184	1.293	1.275	1.25	1.295	1.283	1.321	1.31	1.247	1.191	1.348	1.286	1.274	0.996	1.137	1.132	1.323	1.355	1.361	1.223	1.225	1.067	1.298	1.293	1.243	1.232	1.219	0.938	0.934	1.043	1.143	1.259	1.218	1.2	1.282
23:10:06	1.283	1.296	1.266	1.291	1.313	0.83	1.328	1.315	1.284	1.114	1.287	1.284	1.304	1.138	1.201	1.291	1.27	1.254	1.297	1.289	1.318	1.299	1.243	1.191	1.345	1.279	1.268	1.011	1.155	1.145	1.322	1.355	1.358	1.242	1.232	1.082	1.294	1.288	1.237	1.238	1.221	0.959	0.957	1.06	1.149	1.261	1.224	1.204	1.28
23:20:06	1.283	1.299	1.269	1.295	1.319	0.843	1.328	1.317	1.288	1.121	1.289	1.29	1.304	1.159	1.215	1.302	1.272	1.263	1.3	1.29	1.321	1.308	1.25	1.209	1.347	1.284	1.272	1.024	1.174	1.163	1.322	1.359	1.357	1.246	1.245	1.102	1.294	1.287	1.239	1.233	1.223	0.972	0.967	1.071	1.155	1.261	1.229	1.209	1.279
23:30:06	1.283	1.299	1.273	1.302	1.323	0.861	1.328	1.32	1.289	1.131	1.29	1.296	1.302	1.177	1.226	1.307	1.27	1.27	1.3	1.296	1.32	1.304	1.249	1.218	1.345	1.281	1.268	1.039	1.195	1.17	1.321	1.361	1.356	1.256	1.253	1.115	1.291	1.287	1.235	1.237	1.224	0.984	0.98	1.084	1.158	1.262	1.234	1.214	1.278
23:40:06	1.284	1.301	1.275	1.306	1.324	0.882	1.328	1.318	1.291	1.129	1.286	1.294	1.301	1.186	1.236	1.306	1.269	1.269	1.299	1.297	1.316	1.301	1.248	1.223	1.343	1.278	1.265	1.053	1.205	1.175	1.321	1.36	1.352	1.261	1.256	1.126	1.289	1.284	1.233	1.237	1.227	0.998	0.993	1.092	1.163	1.262	1.236	1.215	1.274
23:50:06	1.285	1.3	1.275	1.309	1.327	0.899	1.328	1.317	1.292	1.133	1.284	1.294	1.299	1.194	1.245	1.306	1.267	1.271	1.3	1.301	1.315	1.297	1.246	1.229	1.342	1.274	1.262	1.065	1.218	1.184	1.318	1.362	1.349	1.268	1.258	1.138	1.287	1.28	1.23	1.237	1.23	1.009	1.005	1.11	1.169	1.26	1.238	1.217	1.273
24:00:06	1.285	1.301	1.278	1.315	1.333	0.911	1.33	1.322	1.296	1.132	1.286	1.298	1.295	1.205	1.256	1.312	1.266	1.275	1.302	1.305	1.317	1.298	1.247	1.238	1.343	1.275	1.261	1.081	1.232	1.194	1.321	1.367	1.349	1.275	1.264	1.152	1.285	1.278	1.228	1.233	1.232	1.025	1.017	1.132	1.176	1.261	1.241	1.219	1.271
[truncated: 5 more columns]

## Sheet: OmpT_mutants
Time (h)	WT 100 -cecB			WT 100 +cecB			WT 10 +cecB			ompT 100 -cecB			ompT 100 +cecB			ompT 10 +cecB			PompT 100 -cecB			PompT 100 +cecB			PompT 10 +cecB			mut1 100 -cecB			mut1 100 +cecB			mut1 10 +cecB			mut2 100 -cecB			mut2 100 +cecB			mut2 10 +cecB			MG1665 100 -cecB			MG1665 100 +cecB
0:01:16	0.099	0.097	0.097	0.092	0.096	0.096	0.237	0.244	0.247	0.095	0.096	0.094	0.094	0.093	0.092	0.226	0.234	0.234	0.09	0.089	0.097	0.093	0.091	0.092	0.21	0.217	0.211	0.095	0.098	0.096	0.097	0.095	0.096	0.217	0.22	0.218	0.093	0.092	0.093	0.095	0.097	0.094	0.22	0.23	0.225	0.099	0.097	0.1	0.098
0:10:06	0.095	0.093	0.094	0.09	0.092	0.093	0.231	0.239	0.24	0.092	0.091	0.091	0.091	0.09	0.09	0.22	0.229	0.228	0.087	0.086	0.091	0.087	0.086	0.086	0.199	0.207	0.202	0.092	0.093	0.091	0.09	0.089	0.09	0.198	0.198	0.197	0.089	0.088	0.089	0.09	0.09	0.088	0.195	0.202	0.197	0.092	0.091	0.093	0.092
0:20:06	0.097	0.095	0.095	0.088	0.09	0.09	0.223	0.234	0.236	0.095	0.093	0.092	0.088	0.088	0.088	0.209	0.217	0.217	0.088	0.088	0.092	0.085	0.084	0.084	0.21	0.217	0.212	0.092	0.094	0.092	0.088	0.087	0.087	0.185	0.186	0.185	0.09	0.089	0.089	0.088	0.088	0.086	0.183	0.192	0.185	0.092	0.092	0.093	0.088
0:30:06	0.1	0.099	0.099	0.087	0.089	0.087	0.215	0.229	0.232	0.098	0.097	0.096	0.086	0.086	0.086	0.197	0.204	0.202	0.09	0.091	0.095	0.085	0.083	0.084	0.229	0.238	0.232	0.095	0.097	0.095	0.087	0.086	0.086	0.176	0.177	0.176	0.092	0.091	0.092	0.086	0.086	0.084	0.179	0.187	0.181	0.096	0.095	0.097	0.086
0:40:06	0.108	0.106	0.107	0.086	0.089	0.087	0.206	0.224	0.228	0.105	0.103	0.102	0.085	0.086	0.085	0.183	0.19	0.189	0.095	0.095	0.1	0.086	0.084	0.085	0.255	0.263	0.257	0.1	0.102	0.1	0.087	0.086	0.087	0.166	0.169	0.168	0.096	0.095	0.096	0.087	0.087	0.085	0.172	0.18	0.175	0.103	0.102	0.104	0.087
0:50:06	0.115	0.114	0.114	0.084	0.086	0.085	0.198	0.218	0.222	0.113	0.111	0.11	0.084	0.084	0.084	0.172	0.179	0.177	0.099	0.1	0.103	0.084	0.083	0.083	0.278	0.289	0.283	0.105	0.106	0.104	0.086	0.084	0.085	0.161	0.164	0.162	0.101	0.1	0.1	0.086	0.086	0.083	0.166	0.174	0.168	0.111	0.111	0.113	0.086
1:00:06	0.127	0.127	0.128	0.083	0.084	0.083	0.192	0.215	0.218	0.125	0.122	0.121	0.083	0.083	0.082	0.165	0.17	0.169	0.105	0.106	0.109	0.084	0.083	0.083	0.307	0.318	0.316	0.111	0.113	0.111	0.085	0.084	0.084	0.158	0.161	0.16	0.106	0.105	0.106	0.085	0.085	0.083	0.163	0.173	0.166	0.124	0.124	0.126	0.086
1:10:06	0.144	0.149	0.149	0.082	0.084	0.083	0.186	0.211	0.215	0.144	0.141	0.139	0.082	0.082	0.082	0.159	0.163	0.161	0.113	0.115	0.117	0.084	0.083	0.083	0.338	0.354	0.355	0.121	0.123	0.121	0.085	0.084	0.084	0.156	0.159	0.158	0.114	0.113	0.114	0.085	0.085	0.083	0.161	0.171	0.164	0.142	0.144	0.147	0.086
1:20:06	0.168	0.171	0.173	0.081	0.083	0.082	0.18	0.208	0.211	0.169	0.163	0.161	0.081	0.081	0.081	0.15	0.155	0.154	0.123	0.126	0.127	0.084	0.082	0.082	0.369	0.391	0.391	0.132	0.135	0.131	0.084	0.083	0.084	0.153	0.156	0.155	0.124	0.122	0.123	0.084	0.085	0.082	0.158	0.169	0.16	0.162	0.167	0.169	0.086
1:30:06	0.199	0.208	0.209	0.082	0.084	0.083	0.176	0.206	0.211	0.205	0.195	0.19	0.081	0.081	0.08	0.144	0.148	0.148	0.139	0.14	0.143	0.085	0.083	0.084	0.415	0.442	0.441	0.149	0.153	0.146	0.085	0.083	0.084	0.151	0.154	0.153	0.137	0.136	0.138	0.085	0.085	0.082	0.158	0.167	0.16	0.193	0.201	0.204	0.086
1:40:06	0.227	0.229	0.233	0.08	0.082	0.082	0.17	0.203	0.207	0.229	0.23	0.226	0.08	0.08	0.08	0.139	0.143	0.141	0.157	0.157	0.16	0.083	0.082	0.082	0.436	0.465	0.469	0.171	0.175	0.166	0.083	0.082	0.083	0.149	0.153	0.15	0.155	0.152	0.155	0.084	0.083	0.081	0.153	0.162	0.155	0.231	0.243	0.244	0.085
1:50:06	0.271	0.277	0.277	0.08	0.082	0.082	0.167	0.201	0.206	0.265	0.266	0.255	0.081	0.079	0.079	0.135	0.138	0.137	0.184	0.182	0.185	0.083	0.082	0.082	0.474	0.502	0.504	0.197	0.204	0.191	0.083	0.082	0.083	0.147	0.151	0.148	0.179	0.178	0.181	0.083	0.083	0.081	0.151	0.159	0.153	0.253	0.27	0.271	0.085
2:00:06	0.314	0.31	0.304	0.079	0.082	0.081	0.164	0.2	0.205	0.3	0.298	0.294	0.08	0.079	0.079	0.131	0.134	0.133	0.212	0.209	0.217	0.083	0.082	0.082	0.511	0.539	0.539	0.231	0.237	0.221	0.083	0.081	0.082	0.146	0.15	0.147	0.206	0.203	0.207	0.083	0.083	0.08	0.149	0.157	0.151	0.291	0.31	0.312	0.085
2:10:06	0.364	0.344	0.34	0.08	0.083	0.082	0.162	0.201	0.208	0.333	0.328	0.329	0.081	0.08	0.079	0.129	0.132	0.132	0.251	0.245	0.259	0.085	0.083	0.083	0.563	0.591	0.586	0.27	0.281	0.263	0.084	0.082	0.083	0.145	0.15	0.148	0.243	0.247	0.247	0.084	0.084	0.081	0.149	0.157	0.151	0.329	0.351	0.352	0.086
2:20:06	0.375	0.365	0.357	0.079	0.081	0.081	0.159	0.201	0.208	0.349	0.347	0.344	0.08	0.079	0.079	0.126	0.129	0.129	0.282	0.282	0.3	0.084	0.082	0.082	0.589	0.617	0.616	0.299	0.31	0.295	0.082	0.082	0.082	0.143	0.148	0.145	0.276	0.273	0.283	0.083	0.082	0.08	0.146	0.153	0.148	0.367	0.389	0.393	0.085
2:30:06	0.408	0.403	0.4	0.079	0.082	0.081	0.157	0.203	0.211	0.4	0.389	0.39	0.08	0.079	0.079	0.125	0.127	0.126	0.331	0.315	0.343	0.084	0.082	0.082	0.631	0.65	0.649	0.342	0.35	0.344	0.083	0.081	0.082	0.143	0.147	0.145	0.322	0.322	0.33	0.082	0.082	0.08	0.145	0.152	0.147	0.403	0.426	0.429	0.085
2:40:06	0.427	0.424	0.427	0.08	0.083	0.082	0.157	0.206	0.217	0.427	0.418	0.42	0.081	0.079	0.079	0.124	0.125	0.125	0.353	0.349	0.379	0.086	0.084	0.084	0.668	0.681	0.678	0.359	0.366	0.364	0.083	0.082	0.083	0.143	0.147	0.145	0.344	0.351	0.36	0.083	0.084	0.081	0.146	0.153	0.148	0.448	0.467	0.475	0.086
2:50:06	0.437	0.45	0.442	0.079	0.082	0.081	0.155	0.211	0.222	0.439	0.442	0.446	0.08	0.079	0.079	0.122	0.123	0.123	0.37	0.369	0.395	0.086	0.083	0.083	0.69	0.7	0.697	0.38	0.396	0.39	0.083	0.082	0.082	0.142	0.146	0.144	0.37	0.37	0.386	0.083	0.083	0.08	0.143	0.151	0.145	0.497	0.512	0.52	0.085
3:00:06	0.473	0.465	0.466	0.08	0.082	0.081	0.155	0.221	0.232	0.459	0.456	0.454	0.081	0.079	0.079	0.121	0.122	0.123	0.402	0.393	0.434	0.088	0.084	0.085	0.725	0.745	0.743	0.419	0.435	0.427	0.083	0.083	0.083	0.142	0.146	0.145	0.406	0.406	0.42	0.083	0.084	0.081	0.144	0.152	0.147	0.545	0.554	0.555	0.086
3:10:06	0.48	0.487	0.477	0.08	0.082	0.082	0.156	0.231	0.246	0.47	0.475	0.478	0.081	0.079	0.078	0.12	0.121	0.122	0.441	0.424	0.462	0.09	0.085	0.086	0.759	0.78	0.777	0.447	0.467	0.46	0.084	0.083	0.083	0.142	0.146	0.144	0.446	0.446	0.462	0.084	0.084	0.081	0.143	0.153	0.146	0.574	0.584	0.587	0.086
3:20:06	0.51	0.493	0.495	0.08	0.083	0.081	0.157	0.25	0.268	0.479	0.491	0.497	0.081	0.079	0.078	0.12	0.12	0.121	0.463	0.448	0.492	0.093	0.087	0.087	0.802	0.816	0.806	0.481	0.481	0.49	0.084	0.083	0.083	0.142	0.147	0.145	0.471	0.474	0.479	0.084	0.084	0.081	0.143	0.154	0.147	0.6	0.6	0.607	0.086
3:30:06	0.533	0.505	0.501	0.079	0.081	0.081	0.158	0.274	0.297	0.49	0.496	0.497	0.08	0.078	0.078	0.119	0.119	0.12	0.475	0.464	0.519	0.096	0.087	0.088	0.817	0.832	0.825	0.478	0.503	0.499	0.083	0.082	0.083	0.141	0.148	0.144	0.481	0.486	0.502	0.083	0.084	0.081	0.141	0.157	0.145	0.623	0.62	0.624	0.085
3:40:06	0.559	0.518	0.517	0.078	0.081	0.081	0.161	0.31	0.335	0.503	0.509	0.51	0.08	0.078	0.078	0.117	0.118	0.119	0.502	0.488	0.535	0.101	0.09	0.09	0.854	0.863	0.857	0.501	0.519	0.515	0.083	0.082	0.083	0.141	0.149	0.144	0.497	0.505	0.518	0.083	0.083	0.081	0.141	0.161	0.145	0.65	0.648	0.653	0.085
3:50:06	0.602	0.54	0.534	0.08	0.082	0.081	0.166	0.354	0.37	0.523	0.521	0.529	0.081	0.079	0.078	0.117	0.117	0.119	0.521	0.508	0.563	0.109	0.094	0.095	0.89	0.895	0.886	0.521	0.542	0.535	0.084	0.083	0.083	0.142	0.153	0.145	0.518	0.53	0.541	0.084	0.085	0.082	0.144	0.17	0.149	0.678	0.678	0.679	0.086
4:00:06	0.629	0.56	0.553	0.078	0.081	0.081	0.173	0.394	0.406	0.541	0.545	0.554	0.08	0.078	0.078	0.116	0.116	0.116	0.532	0.543	0.565	0.118	0.098	0.098	0.928	0.942	0.931	0.549	0.559	0.551	0.083	0.082	0.082	0.142	0.157	0.143	0.546	0.548	0.57	0.083	0.083	0.08	0.142	0.177	0.148	0.691	0.693	0.699	0.084
4:10:06	0.668	0.587	0.575	0.079	0.081	0.08	0.185	0.421	0.427	0.553	0.56	0.566	0.081	0.078	0.078	0.116	0.117	0.117	0.565	0.56	0.591	0.132	0.104	0.104	0.947	0.96	0.946	0.563	0.577	0.576	0.084	0.083	0.083	0.144	0.164	0.146	0.563	0.571	0.588	0.084	0.084	0.081	0.145	0.189	0.152	0.706	0.707	0.715	0.085
4:20:06	0.715	0.618	0.61	0.079	0.081	0.081	0.201	0.453	0.445	0.581	0.58	0.589	0.081	0.079	0.079	0.117	0.117	0.118	0.584	0.586	0.636	0.153	0.114	0.114	0.983	1.002	0.991	0.594	0.59	0.602	0.085	0.083	0.084	0.145	0.175	0.148	0.593	0.596	0.617	0.085	0.085	0.082	0.147	0.205	0.158	0.728	0.728	0.737	0.086
4:30:06	0.746	0.647	0.637	0.079	0.081	0.08	0.224	0.47	0.469	0.61	0.61	0.615	0.08	0.078	0.078	0.116	0.117	0.117	0.617	0.602	0.66	0.176	0.128	0.127	0.999	1.019	1.008	0.606	0.623	0.623	0.084	0.083	0.084	0.147	0.182	0.148	0.624	0.639	0.657	0.085	0.084	0.082	0.15	0.223	0.162	0.739	0.744	0.753	0.085
4:40:06	0.797	0.688	0.671	0.079	0.081	0.081	0.256	0.477	0.487	0.635	0.633	0.633	0.081	0.078	0.078	0.116	0.117	0.117	0.643	0.632	0.682	0.215	0.146	0.145	1.022	1.043	1.034	0.636	0.649	0.641	0.085	0.084	0.084	0.15	0.2	0.151	0.639	0.656	0.673	0.085	0.085	0.082	0.155	0.245	0.171	0.756	0.764	0.77	0.086
4:50:06	0.829	0.706	0.7	0.079	0.081	0.081	0.294	0.51	0.507	0.659	0.668	0.672	0.08	0.078	0.078	0.115	0.116	0.117	0.652	0.648	0.709	0.268	0.179	0.176	1.034	1.069	1.064	0.663	0.667	0.668	0.084	0.083	0.084	0.152	0.223	0.154	0.663	0.679	0.705	0.085	0.084	0.082	0.159	0.275	0.183	0.77	0.777	0.784	0.085
5:00:06	0.853	0.74	0.736	0.08	0.082	0.081	0.333	0.529	0.543	0.696	0.688	0.695	0.081	0.079	0.078	0.117	0.116	0.118	0.691	0.662	0.739	0.309	0.214	0.213	1.046	1.094	1.092	0.68	0.689	0.689	0.086	0.085	0.085	0.159	0.253	0.16	0.674	0.709	0.726	0.086	0.086	0.083	0.169	0.312	0.205	0.802	0.806	0.805	0.087
5:10:06	0.874	0.752	0.753	0.079	0.081	0.081	0.388	0.552	0.569	0.701	0.704	0.704	0.08	0.078	0.078	0.117	0.117	0.117	0.71	0.685	0.769	0.325	0.242	0.243	1.015	1.088	1.098	0.695	0.706	0.713	0.084	0.084	0.084	0.164	0.279	0.166	0.696	0.726	0.76	0.085	0.084	0.082	0.175	0.348	0.222	0.814	0.821	0.82	0.085
5:20:06	0.901	0.777	0.776	0.079	0.081	0.081	0.422	0.583	0.601	0.731	0.719	0.725	0.08	0.078	0.078	0.117	0.117	0.117	0.735	0.707	0.8	0.375	0.279	0.276	1.083	1.123	1.132	0.722	0.732	0.743	0.085	0.084	0.084	0.174	0.317	0.175	0.725	0.759	0.799	0.085	0.085	0.081	0.192	0.388	0.247	0.831	0.837	0.837	0.086
5:30:06	0.934	0.812	0.802	0.079	0.081	0.08	0.418	0.59	0.611	0.757	0.742	0.744	0.08	0.078	0.077	0.117	0.118	0.117	0.763	0.725	0.822	0.383	0.313	0.309	1.109	1.125	1.133	0.735	0.747	0.762	0.085	0.083	0.084	0.187	0.369	0.187	0.74	0.774	0.823	0.085	0.085	0.082	0.211	0.412	0.272	0.841	0.848	0.848	0.086
5:40:06	0.977	0.851	0.836	0.08	0.082	0.081	0.466	0.629	0.65	0.784	0.767	0.776	0.08	0.079	0.078	0.117	0.119	0.119	0.785	0.762	0.854	0.408	0.353	0.351	1.139	1.163	1.178	0.772	0.781	0.798	0.086	0.085	0.085	0.212	0.424	0.206	0.779	0.81	0.864	0.086	0.086	0.083	0.237	0.438	0.318	0.871	0.875	0.878	0.087
5:50:06	0.994	0.865	0.863	0.079	0.081	0.081	0.461	0.639	0.667	0.809	0.791	0.798	0.08	0.077	0.078	0.117	0.12	0.119	0.805	0.769	0.86	0.412	0.388	0.382	1.158	1.169	1.179	0.772	0.793	0.807	0.085	0.083	0.084	0.238	0.413	0.23	0.791	0.818	0.888	0.085	0.084	0.082	0.27	0.443	0.353	0.882	0.885	0.886	0.086
6:00:06	1.021	0.891	0.892	0.079	0.081	0.081	0.474	0.649	0.711	0.82	0.811	0.821	0.08	0.078	0.078	0.119	0.122	0.121	0.823	0.781	0.879	0.428	0.396	0.392	1.149	1.175	1.19	0.8	0.815	0.825	0.085	0.083	0.084	0.273	0.431	0.264	0.816	0.85	0.926	0.085	0.084	0.082	0.303	0.46	0.399	0.897	0.902	0.905	0.086
6:10:06	1.051	0.921	0.916	0.08	0.082	0.081	0.522	0.706	0.741	0.86	0.845	0.857	0.08	0.078	0.078	0.121	0.124	0.125	0.838	0.798	0.906	0.46	0.409	0.406	1.198	1.208	1.228	0.824	0.844	0.845	0.086	0.084	0.086	0.307	0.456	0.306	0.848	0.883	0.958	0.087	0.086	0.083	0.353	0.501	0.424	0.921	0.925	0.928	0.087
6:20:06	1.072	0.946	0.937	0.079	0.081	0.08	0.522	0.744	0.758	0.887	0.861	0.866	0.08	0.077	0.077	0.123	0.128	0.129	0.857	0.816	0.929	0.467	0.422	0.42	1.212	1.22	1.238	0.843	0.866	0.868	0.085	0.083	0.085	0.362	0.475	0.342	0.871	0.904	0.995	0.086	0.085	0.082	0.382	0.518	0.438	0.937	0.937	0.94	0.086
6:30:06	1.103	0.979	0.966	0.079	0.081	0.081	0.534	0.757	0.782	0.909	0.888	0.896	0.08	0.077	0.077	0.128	0.134	0.135	0.869	0.83	0.949	0.487	0.445	0.443	1.221	1.223	1.244	0.859	0.877	0.888	0.085	0.083	0.085	0.403	0.498	0.415	0.889	0.922	1.038	0.086	0.085	0.082	0.407	0.539	0.468	0.953	0.949	0.952	0.086
6:40:06	1.118	1.007	0.994	0.079	0.081	0.081	0.552	0.778	0.812	0.934	0.922	0.917	0.08	0.077	0.077	0.135	0.143	0.145	0.899	0.854	0.969	0.493	0.469	0.46	1.238	1.24	1.266	0.889	0.907	0.922	0.085	0.084	0.085	0.429	0.521	0.427	0.92	0.955	1.069	0.086	0.085	0.082	0.444	0.561	0.488	0.976	0.973	0.977	0.086
6:50:06	1.145	1.039	1.012	0.079	0.081	0.081	0.566	0.769	0.843	0.966	0.934	0.931	0.079	0.077	0.077	0.144	0.156	0.161	0.912	0.879	0.974	0.505	0.471	0.467	1.255	1.255	1.275	0.924	0.939	0.951	0.085	0.084	0.085	0.454	0.542	0.446	0.958	0.977	1.091	0.086	0.085	0.082	0.461	0.573	0.512	0.981	0.981	0.985	0.086
7:00:06	1.162	1.088	1.068	0.079	0.081	0.081	0.586	0.784	0.874	1	0.958	0.963	0.08	0.078	0.077	0.158	0.173	0.177	0.944	0.894	0.988	0.525	0.491	0.485	1.266	1.269	1.276	0.942	0.961	0.977	0.085	0.084	0.085	0.487	0.569	0.484	0.983	0.992	1.112	0.086	0.085	0.083	0.5	0.614	0.541	0.998	0.996	0.998	0.086
7:10:06	1.167	1.136	1.125	0.079	0.081	0.081	0.63	0.811	0.912	1.044	1.003	1.001	0.079	0.077	0.077	0.181	0.201	0.208	0.966	0.914	1	0.538	0.512	0.503	1.282	1.284	1.3	0.972	0.977	1.001	0.085	0.084	0.085	0.518	0.583	0.501	0.998	1.019	1.123	0.087	0.085	0.082	0.525	0.648	0.561	1.013	1.016	1.019	0.086
7:20:06	1.154	1.176	1.176	0.079	0.081	0.081	0.649	0.836	0.948	1.101	1.055	1.045	0.079	0.077	0.077	0.205	0.229	0.24	0.981	0.922	1.009	0.565	0.521	0.513	1.286	1.291	1.308	0.989	0.988	1.014	0.085	0.084	0.085	0.543	0.605	0.527	1.004	1.031	1.136	0.086	0.085	0.082	0.547	0.684	0.588	1.03	1.027	1.032	0.086
7:30:06	1.19	1.189	1.204	0.079	0.081	0.081	0.67	0.854	0.991	1.151	1.109	1.106	0.079	0.077	0.078	0.243	0.264	0.275	0.984	0.937	1.023	0.6	0.538	0.53	1.287	1.298	1.311	1	0.994	1.028	0.086	0.084	0.085	0.57	0.636	0.548	1.022	1.032	1.133	0.086	0.085	0.083	0.572	0.714	0.603	1.042	1.037	1.042	0.086
7:40:06	1.216	1.205	1.198	0.08	0.082	0.079	0.696	0.894	1.034	1.17	1.159	1.158	0.078	0.078	0.078	0.279	0.322	0.344	0.988	0.953	1.036	0.639	0.569	0.567	1.288	1.296	1.307	1.017	0.987	1.052	0.087	0.085	0.086	0.594	0.685	0.583	1.027	1.036	1.141	0.088	0.086	0.084	0.597	0.753	0.634	1.066	1.061	1.064	0.087
7:50:06	1.249	1.221	1.218	0.079	0.081	0.079	0.724	0.911	1.061	1.173	1.186	1.191	0.077	0.077	0.077	0.339	0.336	0.346	0.999	0.961	1.048	0.69	0.616	0.614	1.293	1.301	1.308	1.032	1	1.059	0.086	0.084	0.085	0.593	0.722	0.582	1.039	1.038	1.139	0.088	0.085	0.082	0.61	0.777	0.657	1.074	1.073	1.074	0.087
8:00:06	1.26	1.245	1.238	0.079	0.081	0.079	0.766	0.926	1.083	1.192	1.18	1.184	0.078	0.077	0.077	0.334	0.381	0.387	1.011	0.986	1.067	0.731	0.675	0.673	1.292	1.297	1.309	1.035	1.006	1.078	0.086	0.084	0.085	0.615	0.747	0.603	1.054	1.042	1.144	0.087	0.085	0.083	0.631	0.804	0.68	1.085	1.081	1.081	0.087
8:10:06	1.262	1.259	1.25	0.079	0.081	0.079	0.818	0.984	1.109	1.212	1.2	1.2	0.078	0.077	0.077	0.396	0.419	0.426	1.025	1.007	1.081	0.76	0.714	0.71	1.313	1.315	1.33	1.048	1.025	1.067	0.086	0.084	0.085	0.633	0.765	0.626	1.069	1.056	1.147	0.087	0.085	0.082	0.666	0.821	0.718	1.101	1.103	1.104	0.087
8:20:06	1.271	1.27	1.27	0.08	0.083	0.08	0.872	1.018	1.136	1.228	1.219	1.226	0.078	0.078	0.078	0.433	0.459	0.464	1.045	1.035	1.107	0.781	0.748	0.74	1.329	1.325	1.342	1.077	1.043	1.073	0.087	0.086	0.087	0.644	0.812	0.638	1.083	1.082	1.158	0.089	0.086	0.084	0.728	0.845	0.757	1.115	1.126	1.129	0.088
8:30:06	1.284	1.284	1.282	0.081	0.082	0.08	0.92	1.03	1.145	1.243	1.234	1.242	0.078	0.079	0.078	0.463	0.506	0.518	1.067	1.081	1.14	0.814	0.78	0.769	1.327	1.328	1.345	1.081	1.071	1.103	0.087	0.086	0.087	0.707	0.834	0.676	1.097	1.105	1.166	0.09	0.087	0.084	0.776	0.875	0.79	1.128	1.142	1.141	0.089
8:40:06	1.284	1.289	1.282	0.079	0.081	0.079	0.972	1.044	1.159	1.255	1.235	1.249	0.077	0.077	0.077	0.503	0.565	0.577	1.082	1.1	1.165	0.824	0.805	0.789	1.323	1.33	1.351	1.089	1.095	1.112	0.086	0.084	0.085	0.766	0.852	0.739	1.115	1.114	1.184	0.087	0.085	0.083	0.801	0.89	0.804	1.134	1.151	1.15	0.086
8:50:06	1.282	1.295	1.285	0.079	0.081	0.079	0.982	1.032	1.172	1.259	1.245	1.258	0.077	0.077	0.077	0.494	0.563	0.565	1.103	1.126	1.18	0.831	0.821	0.802	1.324	1.336	1.357	1.1	1.108	1.126	0.086	0.084	0.086	0.81	0.879	0.781	1.13	1.13	1.182	0.088	0.085	0.083	0.831	0.918	0.814	1.136	1.156	1.155	0.087
9:00:06	1.29	1.299	1.291	0.08	0.082	0.08	1.033	1.064	1.196	1.268	1.254	1.267	0.078	0.078	0.077	0.57	0.63	0.628	1.121	1.143	1.195	0.856	0.843	0.827	1.351	1.353	1.374	1.126	1.138	1.14	0.087	0.085	0.086	0.844	0.899	0.834	1.143	1.148	1.196	0.089	0.086	0.084	0.864	0.95	0.84	1.157	1.18	1.174	0.088
9:10:06	1.285	1.301	1.299	0.079	0.08	0.079	1.048	1.07	1.204	1.273	1.259	1.272	0.078	0.077	0.077	0.596	0.653	0.646	1.148	1.159	1.205	0.864	0.854	0.841	1.355	1.362	1.383	1.153	1.155	1.149	0.086	0.084	0.086	0.844	0.914	0.846	1.158	1.161	1.203	0.088	0.085	0.083	0.879	0.967	0.841	1.165	1.189	1.185	0.087
9:20:06	1.305	1.29	1.31	0.079	0.08	0.079	1.07	1.092	1.21	1.273	1.262	1.279	0.078	0.077	0.077	0.662	0.719	0.713	1.144	1.169	1.211	0.884	0.869	0.855	1.374	1.38	1.399	1.165	1.173	1.16	0.086	0.084	0.085	0.883	0.934	0.891	1.173	1.183	1.214	0.087	0.085	0.083	0.92	0.997	0.866	1.174	1.2	1.196	0.087
9:30:06	1.316	1.291	1.31	0.079	0.08	0.079	1.084	1.106	1.211	1.268	1.267	1.289	0.078	0.077	0.077	0.677	0.74	0.733	1.16	1.178	1.221	0.898	0.884	0.87	1.382	1.39	1.406	1.176	1.184	1.19	0.086	0.084	0.085	0.89	0.948	0.903	1.188	1.196	1.22	0.089	0.085	0.083	0.927	1.017	0.874	1.177	1.202	1.201	0.086
9:40:06	1.326	1.308	1.3	0.079	0.08	0.079	1.102	1.125	1.218	1.267	1.263	1.288	0.077	0.077	0.077	0.736	0.779	0.78	1.172	1.187	1.225	0.916	0.901	0.887	1.394	1.402	1.414	1.188	1.185	1.194	0.086	0.084	0.085	0.929	0.966	0.936	1.195	1.22	1.22	0.089	0.085	0.083	0.946	1.036	0.889	1.191	1.215	1.216	0.087
9:50:06	1.327	1.322	1.328	0.079	0.081	0.079	1.108	1.133	1.221	1.29	1.259	1.288	0.078	0.077	0.077	0.786	0.838	0.837	1.189	1.198	1.234	0.947	0.917	0.907	1.399	1.407	1.419	1.194	1.167	1.18	0.086	0.084	0.085	0.944	0.981	0.976	1.202	1.207	1.224	0.09	0.085	0.083	0.971	1.05	0.909	1.192	1.214	1.214	0.086
10:00:06	1.336	1.323	1.329	0.08	0.081	0.079	1.129	1.156	1.233	1.294	1.286	1.278	0.077	0.078	0.077	0.832	0.866	0.858	1.198	1.205	1.244	0.965	0.945	0.933	1.4	1.412	1.425	1.196	1.173	1.194	0.086	0.084	0.085	0.976	1.002	0.989	1.209	1.2	1.226	0.09	0.085	0.083	0.998	1.076	0.929	1.214	1.223	1.224	0.087
10:10:06	1.343	1.347	1.356	0.08	0.081	0.079	1.139	1.175	1.244	1.312	1.277	1.282	0.078	0.078	0.078	0.815	0.856	0.859	1.207	1.216	1.252	0.982	0.96	0.95	1.41	1.421	1.437	1.2	1.187	1.197	0.087	0.085	0.086	0.996	1.02	1.016	1.213	1.238	1.242	0.09	0.086	0.083	1.028	1.094	0.948	1.231	1.245	1.246	0.088
10:20:06	1.346	1.345	1.354	0.081	0.083	0.08	1.157	1.2	1.258	1.314	1.283	1.285	0.078	0.078	0.078	0.851	0.879	0.873	1.211	1.217	1.255	1.004	0.987	0.974	1.416	1.425	1.44	1.212	1.201	1.2	0.087	0.085	0.087	1.016	1.034	1.033	1.208	1.233	1.229	0.091	0.086	0.084	1.047	1.11	0.96	1.247	1.263	1.266	0.088
10:30:06	1.345	1.343	1.351	0.08	0.082	0.08	1.163	1.225	1.271	1.321	1.304	1.314	0.077	0.078	0.077	0.884	0.908	0.906	1.222	1.224	1.263	1.025	0.996	0.983	1.422	1.431	1.447	1.219	1.216	1.206	0.086	0.084	0.085	1.035	1.048	1.051	1.215	1.219	1.236	0.09	0.085	0.083	1.067	1.123	0.973	1.243	1.261	1.263	0.087
10:40:06	1.329	1.339	1.342	0.081	0.082	0.079	1.172	1.251	1.28	1.323	1.295	1.313	0.077	0.077	0.077	0.897	0.92	0.911	1.227	1.228	1.264	1.046	1.017	1	1.427	1.437	1.451	1.224	1.229	1.211	0.086	0.083	0.085	1.055	1.061	1.065	1.218	1.218	1.236	0.09	0.084	0.082	1.083	1.136	0.986	1.252	1.269	1.273	0.086
10:50:06	1.33	1.332	1.35	0.081	0.083	0.079	1.196	1.274	1.292	1.328	1.318	1.309	0.077	0.077	0.077	0.922	0.949	0.93	1.228	1.24	1.26	1.074	1.045	1.025	1.429	1.446	1.456	1.231	1.234	1.217	0.085	0.083	0.085	1.08	1.079	1.092	1.225	1.227	1.237	0.09	0.085	0.082	1.09	1.147	1.004	1.256	1.273	1.276	0.086
11:00:06	1.327	1.315	1.353	0.083	0.084	0.08	1.224	1.288	1.297	1.328	1.318	1.328	0.078	0.078	0.078	0.96	0.975	0.961	1.234	1.248	1.267	1.098	1.065	1.046	1.427	1.452	1.462	1.238	1.24	1.221	0.086	0.084	0.086	1.107	1.094	1.112	1.229	1.234	1.244	0.09	0.085	0.083	1.109	1.157	1.023	1.266	1.284	1.288	0.086
11:10:06	1.322	1.3	1.351	0.085	0.087	0.08	1.218	1.3	1.305	1.316	1.324	1.333	0.078	0.078	0.079	0.976	0.997	0.978	1.238	1.251	1.278	1.131	1.104	1.08	1.43	1.459	1.471	1.24	1.252	1.23	0.088	0.086	0.087	1.118	1.121	1.119	1.233	1.234	1.249	0.092	0.087	0.084	1.116	1.173	1.044	1.272	1.287	1.29	0.088
11:20:06	1.324	1.299	1.354	0.087	0.089	0.08	1.219	1.322	1.308	1.326	1.32	1.338	0.078	0.078	0.079	1.03	1.04	1.015	1.235	1.255	1.279	1.148	1.128	1.104	1.433	1.46	1.473	1.245	1.255	1.233	0.087	0.086	0.087	1.15	1.137	1.144	1.237	1.244	1.253	0.092	0.087	0.083	1.143	1.181	1.061	1.29	1.304	1.309	0.088
11:30:06	1.318	1.306	1.334	0.089	0.09	0.08	1.27	1.329	1.309	1.334	1.319	1.345	0.077	0.078	0.079	1.063	1.064	1.03	1.244	1.259	1.283	1.16	1.142	1.127	1.431	1.464	1.48	1.251	1.261	1.237	0.086	0.084	0.085	1.168	1.161	1.159	1.247	1.25	1.256	0.09	0.085	0.083	1.149	1.189	1.07	1.295	1.308	1.313	0.086
11:40:06	1.322	1.304	1.344	0.093	0.095	0.08	1.301	1.339	1.315	1.304	1.323	1.343	0.077	0.077	0.08	1.052	1.065	1.039	1.25	1.268	1.293	1.176	1.166	1.153	1.432	1.46	1.485	1.253	1.272	1.244	0.085	0.084	0.085	1.177	1.174	1.164	1.257	1.254	1.261	0.09	0.085	0.082	1.154	1.198	1.084	1.299	1.311	1.314	0.086
11:50:06	1.31	1.304	1.318	0.101	0.101	0.08	1.31	1.346	1.315	1.272	1.326	1.35	0.077	0.077	0.081	1.082	1.088	1.06	1.254	1.274	1.317	1.194	1.189	1.18	1.41	1.464	1.489	1.252	1.28	1.251	0.086	0.084	0.086	1.216	1.19	1.186	1.262	1.262	1.266	0.089	0.085	0.083	1.189	1.216	1.099	1.31	1.319	1.324	0.086
12:00:06	1.305	1.313	1.346	0.113	0.113	0.08	1.326	1.356	1.322	1.289	1.319	1.365	0.078	0.079	0.083	1.107	1.109	1.08	1.253	1.289	1.31	1.216	1.225	1.217	1.389	1.473	1.494	1.245	1.294	1.254	0.087	0.086	0.087	1.243	1.206	1.199	1.263	1.268	1.27	0.091	0.087	0.084	1.207	1.232	1.118	1.323	1.332	1.336	0.088
12:10:06	1.314	1.301	1.318	0.125	0.123	0.08	1.338	1.359	1.322	1.266	1.311	1.359	0.077	0.078	0.085	1.113	1.115	1.096	1.257	1.295	1.333	1.221	1.231	1.229	1.359	1.475	1.495	1.253	1.298	1.256	0.087	0.084	0.086	1.247	1.214	1.214	1.268	1.268	1.265	0.089	0.085	0.083	1.204	1.232	1.128	1.32	1.328	1.331	0.087
12:20:06	1.309	1.303	1.321	0.137	0.14	0.08	1.348	1.365	1.323	1.272	1.312	1.373	0.077	0.078	0.088	1.134	1.142	1.116	1.255	1.295	1.34	1.232	1.264	1.261	1.347	1.478	1.495	1.26	1.307	1.318	0.088	0.085	0.087	1.265	1.233	1.227	1.273	1.28	1.268	0.091	0.086	0.084	1.214	1.246	1.143	1.333	1.339	1.344	0.087
12:30:06	1.299	1.306	1.327	0.162	0.164	0.08	1.353	1.37	1.321	1.269	1.313	1.382	0.077	0.077	0.092	1.147	1.15	1.13	1.262	1.289	1.35	1.232	1.266	1.272	1.333	1.478	1.493	1.273	1.31	1.325	0.087	0.084	0.085	1.279	1.244	1.236	1.281	1.291	1.268	0.09	0.085	0.084	1.219	1.252	1.154	1.34	1.345	1.349	0.086
12:40:06	1.284	1.303	1.338	0.206	0.205	0.081	1.361	1.376	1.322	1.265	1.311	1.391	0.078	0.079	0.099	1.169	1.167	1.147	1.251	1.287	1.357	1.238	1.301	1.297	1.323	1.478	1.481	1.269	1.313	1.326	0.088	0.086	0.087	1.293	1.263	1.246	1.284	1.303	1.278	0.092	0.087	0.085	1.243	1.268	1.168	1.355	1.355	1.36	0.088
12:50:06	1.269	1.299	1.343	0.23	0.229	0.08	1.364	1.376	1.319	1.256	1.315	1.393	0.077	0.078	0.108	1.174	1.169	1.151	1.255	1.29	1.364	1.247	1.303	1.296	1.321	1.47	1.475	1.279	1.312	1.328	0.087	0.084	0.085	1.29	1.274	1.251	1.287	1.301	1.316	0.09	0.085	0.083	1.243	1.27	1.169	1.355	1.356	1.359	0.086
13:00:06	1.289	1.288	1.345	0.287	0.275	0.08	1.367	1.379	1.317	1.26	1.318	1.398	0.077	0.078	0.122	1.184	1.174	1.157	1.26	1.308	1.365	1.252	1.309	1.297	1.308	1.452	1.466	1.292	1.314	1.323	0.087	0.085	0.086	1.3	1.293	1.266	1.286	1.299	1.31	0.091	0.085	0.084	1.273	1.279	1.18	1.362	1.361	1.365	0.087
13:10:06	1.286	1.29	1.355	0.362	0.336	0.08	1.369	1.379	1.315	1.268	1.327	1.404	0.077	0.078	0.141	1.2	1.19	1.179	1.265	1.318	1.374	1.259	1.309	1.301	1.307	1.436	1.469	1.297	1.305	1.313	0.087	0.085	0.086	1.31	1.308	1.284	1.278	1.303	1.304	0.09	0.085	0.084	1.287	1.293	1.197	1.369	1.367	1.371	0.086
13:20:06	1.286	1.281	1.362	0.378	0.374	0.081	1.379	1.384	1.315	1.267	1.332	1.411	0.078	0.079	0.164	1.21	1.208	1.188	1.272	1.323	1.389	1.262	1.317	1.309	1.308	1.433	1.465	1.306	1.318	1.32	0.088	0.085	0.088	1.314	1.313	1.296	1.281	1.304	1.321	0.092	0.086	0.085	1.299	1.303	1.209	1.376	1.374	1.379	0.088
13:30:06	1.289	1.292	1.368	0.439	0.393	0.08	1.373	1.382	1.311	1.272	1.343	1.412	0.077	0.077	0.205	1.227	1.211	1.197	1.282	1.317	1.405	1.265	1.322	1.318	1.306	1.427	1.467	1.31	1.328	1.308	0.087	0.084	0.086	1.321	1.32	1.31	1.282	1.311	1.325	0.09	0.085	0.084	1.305	1.315	1.217	1.383	1.381	1.384	0.086
13:40:06	1.295	1.301	1.374	0.438	0.401	0.08	1.376	1.384	1.308	1.273	1.349	1.417	0.078	0.078	0.248	1.237	1.222	1.204	1.294	1.317	1.408	1.269	1.324	1.322	1.314	1.417	1.468	1.312	1.331	1.301	0.087	0.084	0.086	1.321	1.323	1.315	1.283	1.328	1.315	0.09	0.086	0.084	1.312	1.317	1.227	1.389	1.385	1.387	0.086
13:50:06	1.292	1.308	1.381	0.484	0.432	0.08	1.378	1.386	1.307	1.272	1.356	1.42	0.078	0.078	0.295	1.245	1.225	1.217	1.289	1.317	1.413	1.273	1.328	1.326	1.307	1.409	1.454	1.302	1.324	1.328	0.087	0.084	0.086	1.322	1.33	1.325	1.278	1.34	1.306	0.09	0.086	0.084	1.319	1.324	1.238	1.393	1.387	1.389	0.087
14:00:06	1.295	1.314	1.384	0.457	0.429	0.08	1.376	1.385	1.303	1.276	1.361	1.42	0.078	0.078	0.318	1.26	1.232	1.226	1.3	1.315	1.414	1.276	1.329	1.329	1.317	1.407	1.449	1.328	1.321	1.339	0.087	0.084	0.086	1.326	1.332	1.337	1.311	1.319	1.316	0.09	0.085	0.084	1.318	1.33	1.246	1.398	1.39	1.391	0.086
14:10:05	1.293	1.319	1.388	0.463	0.442	0.08	1.377	1.384	1.301	1.279	1.365	1.422	0.077	0.077	0.363	1.27	1.242	1.236	1.302	1.31	1.409	1.277	1.332	1.332	1.318	1.41	1.444	1.326	1.317	1.335	0.087	0.084	0.086	1.325	1.335	1.338	1.313	1.306	1.301	0.089	0.086	0.083	1.324	1.335	1.252	1.404	1.393	1.396	0.086
14:20:06	1.296	1.326	1.394	0.505	0.466	0.08	1.376	1.385	1.3	1.285	1.368	1.424	0.078	0.077	0.384	1.272	1.254	1.243	1.297	1.318	1.397	1.28	1.335	1.337	1.344	1.409	1.444	1.32	1.293	1.338	0.087	0.084	0.086	1.325	1.339	1.345	1.295	1.302	1.3	0.089	0.086	0.083	1.327	1.342	1.26	1.408	1.396	1.4	0.086
14:30:06	1.298	1.331	1.399	0.541	0.508	0.08	1.374	1.384	1.298	1.289	1.376	1.428	0.078	0.078	0.408	1.27	1.25	1.246	1.297	1.32	1.389	1.282	1.339	1.341	1.356	1.424	1.448	1.319	1.282	1.339	0.087	0.084	0.086	1.32	1.342	1.351	1.291	1.299	1.31	0.089	0.086	0.084	1.328	1.351	1.274	1.412	1.4	1.403	0.087
14:40:06	1.298	1.334	1.4	0.556	0.539	0.08	1.371	1.382	1.295	1.3	1.377	1.426	0.078	0.077	0.418	1.275	1.263	1.251	1.295	1.323	1.438	1.283	1.342	1.343	1.368	1.422	1.451	1.318	1.281	1.335	0.087	0.084	0.086	1.317	1.345	1.368	1.287	1.302	1.311	0.089	0.086	0.083	1.33	1.355	1.278	1.418	1.406	1.408	0.087
14:50:06	1.301	1.338	1.404	0.589	0.558	0.08	1.37	1.382	1.292	1.306	1.381	1.431	0.078	0.077	0.425	1.279	1.261	1.253	1.307	1.323	1.433	1.285	1.345	1.347	1.38	1.428	1.451	1.308	1.274	1.336	0.087	0.084	0.086	1.321	1.349	1.37	1.282	1.27	1.283	0.089	0.086	0.083	1.331	1.36	1.283	1.421	1.409	1.41	0.086
15:00:06	1.302	1.343	1.406	0.639	0.586	0.08	1.366	1.38	1.29	1.314	1.381	1.43	0.078	0.077	0.448	1.28	1.263	1.256	1.307	1.32	1.432	1.285	1.347	1.35	1.386	1.435	1.452	1.306	1.268	1.335	0.087	0.084	0.086	1.322	1.351	1.375	1.288	1.28	1.307	0.089	0.086	0.083	1.334	1.364	1.286	1.426	1.413	1.413	0.087
15:10:06	1.283	1.343	1.41	0.613	0.612	0.08	1.369	1.383	1.289	1.319	1.382	1.435	0.078	0.078	0.46	1.281	1.261	1.259	1.292	1.321	1.432	1.287	1.351	1.354	1.389	1.439	1.457	1.3	1.274	1.338	0.088	0.084	0.086	1.32	1.354	1.37	1.233	1.292	1.292	0.089	0.087	0.084	1.331	1.368	1.287	1.426	1.412	1.412	0.087
15:20:06	1.282	1.349	1.415	0.681	0.657	0.081	1.367	1.382	1.286	1.326	1.387	1.439	0.079	0.078	0.484	1.285	1.262	1.261	1.29	1.321	1.437	1.289	1.355	1.36	1.401	1.442	1.463	1.28	1.266	1.335	0.089	0.085	0.087	1.325	1.357	1.374	1.262	1.266	1.256	0.091	0.088	0.084	1.337	1.376	1.296	1.434	1.42	1.419	0.088
15:30:06	1.289	1.351	1.412	0.706	0.689	0.08	1.36	1.376	1.282	1.329	1.386	1.432	0.078	0.078	0.504	1.285	1.264	1.258	1.292	1.316	1.445	1.289	1.355	1.358	1.4	1.445	1.462	1.283	1.271	1.337	0.088	0.084	0.086	1.325	1.358	1.374	1.268	1.281	1.282	0.089	0.086	0.084	1.338	1.377	1.3	1.434	1.417	1.417	0.087
15:40:06	1.285	1.355	1.418	0.724	0.733	0.081	1.365	1.381	1.28	1.336	1.391	1.436	0.078	0.078	0.517	1.289	1.265	1.261	1.283	1.319	1.45	1.291	1.359	1.366	1.412	1.455	1.469	1.277	1.261	1.343	0.089	0.086	0.087	1.325	1.361	1.372	1.247	1.29	1.272	0.091	0.088	0.084	1.344	1.384	1.306	1.442	1.422	1.422	0.088
15:50:06	1.286	1.355	1.418	0.744	0.758	0.08	1.359	1.377	1.276	1.339	1.391	1.435	0.078	0.078	0.549	1.291	1.265	1.26	1.3	1.316	1.444	1.291	1.359	1.365	1.409	1.46	1.472	1.277	1.261	1.343	0.088	0.085	0.086	1.327	1.365	1.37	1.255	1.298	1.277	0.089	0.086	0.083	1.342	1.387	1.308	1.444	1.424	1.423	0.087
16:00:06	1.289	1.358	1.417	0.777	0.794	0.08	1.357	1.374	1.272	1.343	1.388	1.432	0.078	0.078	0.58	1.293	1.265	1.261	1.28	1.335	1.443	1.292	1.362	1.368	1.415	1.462	1.469	1.272	1.259	1.348	0.088	0.086	0.086	1.327	1.367	1.37	1.268	1.305	1.278	0.09	0.086	0.084	1.34	1.389	1.312	1.444	1.423	1.422	0.087
16:10:06	1.291	1.357	1.416	0.82	0.832	0.08	1.354	1.374	1.271	1.346	1.387	1.431	0.078	0.078	0.593	1.293	1.264	1.261	1.307	1.331	1.449	1.291	1.364	1.369	1.427	1.467	1.475	1.269	1.258	1.352	0.088	0.086	0.086	1.327	1.369	1.368	1.262	1.29	1.284	0.089	0.086	0.084	1.343	1.392	1.316	1.445	1.424	1.423	0.086
16:20:06	1.294	1.361	1.417	0.878	0.882	0.082	1.353	1.37	1.269	1.351	1.384	1.429	0.079	0.079	0.607	1.294	1.263	1.26	1.305	1.34	1.449	1.291	1.368	1.376	1.441	1.471	1.477	1.28	1.265	1.357	0.09	0.087	0.088	1.33	1.371	1.369	1.264	1.292	1.29	0.091	0.088	0.085	1.346	1.399	1.322	1.451	1.426	1.427	0.088
16:30:06	1.291	1.357	1.414	0.926	0.91	0.081	1.349	1.369	1.266	1.348	1.382	1.426	0.079	0.078	0.621	1.294	1.262	1.258	1.29	1.337	1.446	1.288	1.369	1.377	1.449	1.478	1.48	1.279	1.267	1.357	0.089	0.087	0.088	1.331	1.372	1.367	1.277	1.304	1.297	0.091	0.088	0.084	1.349	1.401	1.327	1.45	1.427	1.426	0.088
16:40:06	1.298	1.359	1.414	0.941	0.92	0.081	1.346	1.366	1.262	1.35	1.38	1.425	0.078	0.078	0.642	1.295	1.262	1.256	1.27	1.339	1.444	1.288	1.37	1.376	1.455	1.481	1.482	1.279	1.272	1.362	0.088	0.086	0.087	1.332	1.374	1.367	1.281	1.313	1.304	0.089	0.086	0.084	1.348	1.402	1.327	1.451	1.428	1.424	0.087
16:50:06	1.296	1.367	1.43	0.952	0.935	0.081	1.352	1.372	1.264	1.355	1.393	1.439	0.079	0.079	0.653	1.3	1.261	1.255	1.294	1.313	1.436	1.29	1.373	1.38	1.476	1.498	1.501	1.262	1.28	1.368	0.089	0.087	0.087	1.339	1.381	1.371	1.281	1.321	1.305	0.091	0.087	0.085	1.354	1.411	1.337	1.462	1.442	1.437	0.089
17:00:06	1.295	1.359	1.416	0.995	0.956	0.081	1.342	1.363	1.255	1.353	1.384	1.426	0.078	0.078	0.672	1.297	1.258	1.251	1.347	1.35	1.425	1.284	1.372	1.378	1.461	1.485	1.487	1.278	1.28	1.365	0.088	0.087	0.086	1.336	1.378	1.366	1.293	1.32	1.311	0.09	0.086	0.084	1.352	1.41	1.335	1.461	1.435	1.432	0.087
17:10:06	1.296	1.359	1.414	1.018	0.97	0.08	1.341	1.362	1.252	1.354	1.378	1.422	0.078	0.078	0.687	1.298	1.256	1.249	1.318	1.344	1.416	1.283	1.374	1.38	1.466	1.488	1.482	1.294	1.285	1.369	0.088	0.087	0.087	1.336	1.379	1.366	1.301	1.321	1.318	0.089	0.086	0.084	1.352	1.411	1.338	1.461	1.434	1.43	0.087
17:20:06	1.293	1.357	1.417	1.028	0.975	0.081	1.344	1.361	1.256	1.354	1.382	1.425	0.079	0.079	0.695	1.299	1.254	1.247	1.357	1.318	1.409	1.284	1.377	1.383	1.459	1.492	1.484	1.302	1.29	1.374	0.088	0.087	0.087	1.342	1.384	1.367	1.307	1.329	1.324	0.091	0.086	0.084	1.357	1.417	1.345	1.464	1.44	1.433	0.088
17:30:06	1.285	1.357	1.415	1.035	0.995	0.08	1.34	1.359	1.248	1.354	1.377	1.417	0.078	0.078	0.709	1.3	1.253	1.245	1.341	1.332	1.407	1.278	1.374	1.383	1.459	1.478	1.478	1.3	1.294	1.374	0.088	0.087	0.087	1.337	1.38	1.361	1.31	1.326	1.329	0.09	0.086	0.084	1.355	1.417	1.344	1.463	1.438	1.433	0.087
17:40:06	1.292	1.359	1.417	1.068	1.015	0.082	1.338	1.358	1.251	1.355	1.379	1.421	0.08	0.08	0.742	1.302	1.249	1.243	1.318	1.333	1.398	1.279	1.377	1.389	1.475	1.491	1.483	1.308	1.299	1.382	0.091	0.089	0.09	1.343	1.384	1.365	1.318	1.334	1.337	0.093	0.088	0.085	1.36	1.424	1.352	1.468	1.443	1.437	0.09
17:50:06	1.293	1.358	1.412	1.08	1.03	0.082	1.336	1.354	1.249	1.356	1.373	1.414	0.08	0.08	0.752	1.302	1.247	1.241	1.309	1.324	1.404	1.278	1.377	1.39	1.478	1.491	1.483	1.312	1.303	1.384	0.09	0.088	0.089	1.342	1.385	1.363	1.322	1.335	1.344	0.093	0.088	0.085	1.362	1.426	1.355	1.466	1.441	1.434	0.089
18:00:06	1.288	1.349	1.405	1.091	1.031	0.08	1.33	1.347	1.238	1.35	1.361	1.403	0.078	0.079	0.748	1.299	1.244	1.236	1.341	1.347	1.39	1.271	1.372	1.384	1.477	1.484	1.476	1.304	1.305	1.379	0.089	0.087	0.087	1.337	1.381	1.356	1.324	1.333	1.353	0.09	0.085	0.084	1.354	1.42	1.349	1.46	1.431	1.425	0.087
18:10:06	1.286	1.349	1.403	1.091	1.042	0.081	1.33	1.346	1.236	1.351	1.363	1.405	0.078	0.079	0.763	1.3	1.241	1.234	1.329	1.33	1.388	1.268	1.372	1.385	1.488	1.489	1.483	1.327	1.303	1.382	0.089	0.087	0.087	1.337	1.382	1.354	1.324	1.334	1.37	0.09	0.085	0.084	1.357	1.422	1.353	1.465	1.436	1.429	0.087
18:20:06	1.286	1.346	1.4	1.107	1.056	0.081	1.327	1.342	1.232	1.35	1.357	1.399	0.078	0.08	0.777	1.298	1.237	1.231	1.353	1.317	1.392	1.268	1.371	1.385	1.49	1.488	1.481	1.325	1.307	1.39	0.089	0.088	0.088	1.337	1.383	1.352	1.33	1.341	1.38	0.09	0.086	0.084	1.356	1.425	1.354	1.462	1.432	1.425	0.087
18:30:06	1.283	1.35	1.407	1.112	1.01	0.081	1.328	1.344	1.229	1.352	1.361	1.402	0.078	0.081	0.778	1.301	1.235	1.229	1.337	1.289	1.388	1.266	1.371	1.386	1.493	1.49	1.483	1.306	1.31	1.39	0.09	0.087	0.088	1.337	1.384	1.352	1.334	1.346	1.391	0.09	0.086	0.084	1.354	1.428	1.357	1.469	1.438	1.432	0.087
18:40:06	1.284	1.346	1.4	1.127	1.059	0.081	1.323	1.338	1.226	1.347	1.357	1.398	0.078	0.082	0.792	1.301	1.232	1.226	1.333	1.319	1.387	1.262	1.369	1.385	1.501	1.492	1.488	1.318	1.315	1.392	0.09	0.088	0.088	1.337	1.385	1.35	1.339	1.356	1.396	0.09	0.086	0.084	1.352	1.429	1.357	1.468	1.437	1.43	0.087
18:50:06	1.284	1.337	1.392	1.157	1.092	0.081	1.318	1.331	1.223	1.343	1.348	1.388	0.078	0.084	0.804	1.3	1.231	1.222	1.351	1.298	1.393	1.259	1.367	1.383	1.498	1.49	1.484	1.323	1.324	1.397	0.091	0.088	0.088	1.335	1.383	1.347	1.349	1.368	1.405	0.09	0.086	0.085	1.351	1.428	1.357	1.465	1.433	1.425	0.087
19:00:06	1.282	1.341	1.397	1.163	1.12	0.081	1.318	1.331	1.22	1.346	1.35	1.39	0.078	0.087	0.813	1.301	1.227	1.221	1.315	1.298	1.389	1.258	1.366	1.382	1.503	1.492	1.486	1.323	1.326	1.399	0.091	0.087	0.088	1.332	1.384	1.345	1.355	1.372	1.413	0.091	0.086	0.084	1.349	1.43	1.359	1.466	1.436	1.428	0.087
19:10:06	1.279	1.341	1.397	1.166	1.146	0.081	1.318	1.327	1.215	1.345	1.349	1.388	0.078	0.091	0.823	1.304	1.225	1.219	1.293	1.303	1.395	1.255	1.366	1.383	1.512	1.495	1.483	1.329	1.339	1.401	0.09	0.087	0.088	1.332	1.385	1.342	1.362	1.383	1.422	0.09	0.086	0.084	1.348	1.432	1.361	1.472	1.438	1.431	0.087
19:20:06	1.28	1.338	1.394	1.181	1.164	0.082	1.312	1.325	1.214	1.344	1.348	1.386	0.079	0.097	0.84	1.306	1.222	1.216	1.305	1.284	1.397	1.253	1.364	1.385	1.512	1.497	1.474	1.336	1.346	1.404	0.091	0.088	0.089	1.332	1.385	1.342	1.368	1.394	1.435	0.092	0.087	0.085	1.349	1.434	1.363	1.475	1.439	1.433	0.088
19:30:06	1.279	1.335	1.391	1.184	1.168	0.081	1.308	1.319	1.209	1.34	1.343	1.382	0.078	0.105	0.849	1.306	1.22	1.214	1.308	1.314	1.399	1.249	1.362	1.381	1.508	1.495	1.474	1.352	1.352	1.409	0.09	0.087	0.088	1.33	1.386	1.338	1.38	1.407	1.444	0.09	0.086	0.084	1.345	1.434	1.361	1.475	1.437	1.43	0.086
19:40:06	1.277	1.323	1.378	1.198	1.177	0.081	1.299	1.31	1.203	1.331	1.331	1.371	0.078	0.119	0.865	1.303	1.215	1.208	1.333	1.311	1.403	1.246	1.36	1.38	1.502	1.494	1.47	1.362	1.366	1.411	0.09	0.087	0.088	1.331	1.385	1.336	1.39	1.42	1.447	0.09	0.086	0.084	1.343	1.432	1.361	1.469	1.431	1.425	0.086
19:50:06	1.271	1.33	1.387	1.212	1.181	0.081	1.3	1.311	1.202	1.337	1.339	1.379	0.079	0.135	0.877	1.308	1.212	1.206	1.3	1.287	1.4	1.247	1.36	1.38	1.511	1.503	1.454	1.365	1.375	1.413	0.09	0.088	0.088	1.33	1.387	1.337	1.402	1.43	1.458	0.091	0.086	0.085	1.343	1.436	1.362	1.476	1.439	1.431	0.087
20:00:06	1.268	1.327	1.383	1.224	1.183	0.081	1.298	1.307	1.2	1.337	1.332	1.371	0.078	0.162	0.898	1.309	1.209	1.203	1.305	1.29	1.405	1.242	1.358	1.379	1.493	1.492	1.438	1.375	1.383	1.416	0.09	0.087	0.088	1.328	1.385	1.333	1.413	1.438	1.465	0.091	0.086	0.085	1.341	1.436	1.362	1.478	1.44	1.433	0.087
20:10:06	1.273	1.32	1.375	1.247	1.196	0.083	1.294	1.302	1.2	1.331	1.326	1.364	0.08	0.212	0.916	1.311	1.206	1.199	1.285	1.323	1.411	1.241	1.359	1.382	1.501	1.491	1.434	1.391	1.4	1.419	0.092	0.089	0.09	1.33	1.387	1.332	1.426	1.447	1.468	0.094	0.088	0.086	1.344	1.44	1.368	1.476	1.437	1.43	0.09
20:20:06	1.269	1.313	1.369	1.257	1.203	0.081	1.285	1.295	1.188	1.326	1.317	1.358	0.078	0.249	0.924	1.309	1.203	1.195	1.305	1.319	1.411	1.238	1.353	1.378	1.492	1.484	1.425	1.396	1.4	1.415	0.09	0.087	0.088	1.325	1.382	1.327	1.43	1.448	1.47	0.091	0.086	0.085	1.338	1.435	1.363	1.469	1.429	1.422	0.087
20:30:06	1.266	1.317	1.375	1.277	1.206	0.081	1.283	1.293	1.184	1.327	1.323	1.365	0.078	0.288	0.936	1.312	1.198	1.192	1.308	1.3	1.416	1.237	1.354	1.375	1.499	1.46	1.4	1.402	1.41	1.417	0.09	0.087	0.088	1.326	1.386	1.326	1.445	1.46	1.482	0.091	0.086	0.085	1.336	1.438	1.366	1.477	1.438	1.43	0.087
20:40:06	1.265	1.306	1.36	1.286	1.22	0.082	1.276	1.284	1.181	1.317	1.31	1.349	0.078	0.367	0.949	1.31	1.197	1.187	1.32	1.315	1.419	1.232	1.351	1.372	1.492	1.446	1.387	1.41	1.415	1.417	0.09	0.088	0.089	1.323	1.384	1.322	1.445	1.459	1.478	0.091	0.086	0.085	1.334	1.436	1.364	1.471	1.432	1.424	0.087
20:50:06	1.265	1.299	1.354	1.296	1.226	0.082	1.271	1.279	1.179	1.315	1.3	1.34	0.078	0.378	0.96	1.307	1.192	1.183	1.305	1.304	1.421	1.232	1.349	1.37	1.484	1.436	1.377	1.418	1.421	1.415	0.089	0.088	0.089	1.319	1.382	1.319	1.451	1.462	1.479	0.09	0.086	0.085	1.331	1.434	1.363	1.465	1.425	1.416	0.087
21:00:06	1.258	1.299	1.356	1.308	1.229	0.082	1.27	1.277	1.176	1.314	1.301	1.34	0.078	0.405	0.979	1.308	1.187	1.178	1.28	1.307	1.426	1.23	1.349	1.371	1.475	1.419	1.367	1.425	1.425	1.415	0.09	0.088	0.089	1.319	1.383	1.319	1.464	1.468	1.486	0.091	0.086	0.085	1.329	1.434	1.363	1.469	1.43	1.422	0.087
21:10:06	1.255	1.295	1.349	1.316	1.231	0.082	1.265	1.27	1.17	1.309	1.296	1.334	0.078	0.432	0.994	1.307	1.185	1.174	1.254	1.305	1.426	1.226	1.346	1.368	1.461	1.407	1.363	1.429	1.426	1.414	0.089	0.088	0.089	1.315	1.38	1.315	1.472	1.471	1.488	0.091	0.086	0.085	1.328	1.435	1.362	1.468	1.429	1.42	0.087
21:20:06	1.247	1.297	1.353	1.325	1.233	0.082	1.264	1.268	1.169	1.303	1.298	1.335	0.078	0.427	1.014	1.308	1.182	1.171	1.262	1.283	1.415	1.225	1.346	1.368	1.443	1.393	1.357	1.432	1.43	1.415	0.089	0.089	0.09	1.314	1.379	1.313	1.474	1.474	1.49	0.091	0.086	0.085	1.326	1.435	1.359	1.475	1.437	1.428	0.087
21:30:06	1.247	1.288	1.345	1.329	1.233	0.082	1.257	1.259	1.164	1.301	1.291	1.329	0.078	0.448	1.034	1.306	1.178	1.166	1.247	1.27	1.407	1.22	1.343	1.366	1.428	1.38	1.352	1.435	1.434	1.414	0.09	0.089	0.09	1.312	1.377	1.31	1.475	1.475	1.491	0.091	0.087	0.085	1.323	1.434	1.357	1.473	1.433	1.425	0.087
21:40:06	1.249	1.289	1.347	1.337	1.237	0.082	1.26	1.257	1.167	1.299	1.291	1.329	0.079	0.472	1.055	1.306	1.175	1.163	1.229	1.257	1.41	1.222	1.343	1.366	1.418	1.381	1.355	1.441	1.433	1.414	0.09	0.089	0.09	1.311	1.379	1.31	1.484	1.48	1.495	0.093	0.087	0.085	1.325	1.438	1.361	1.477	1.439	1.43	0.089
21:50:06	1.233	1.285	1.344	1.338	1.235	0.082	1.255	1.253	1.159	1.297	1.29	1.326	0.078	0.486	1.077	1.306	1.171	1.158	1.207	1.234	1.405	1.216	1.339	1.364	1.407	1.375	1.354	1.434	1.429	1.41	0.089	0.088	0.09	1.306	1.374	1.304	1.483	1.478	1.493	0.091	0.087	0.085	1.318	1.435	1.358	1.481	1.441	1.433	0.087
22:00:06	1.237	1.277	1.333	1.341	1.238	0.083	1.251	1.245	1.156	1.287	1.281	1.318	0.08	0.52	1.097	1.304	1.169	1.154	1.207	1.239	1.409	1.215	1.339	1.364	1.4	1.374	1.352	1.439	1.432	1.411	0.09	0.089	0.091	1.307	1.377	1.303	1.487	1.481	1.494	0.093	0.088	0.086	1.321	1.438	1.359	1.477	1.437	1.427	0.089
22:10:06	1.242	1.271	1.329	1.342	1.238	0.082	1.242	1.24	1.151	1.286	1.269	1.308	0.078	0.544	1.121	1.299	1.163	1.148	1.186	1.239	1.407	1.214	1.335	1.36	1.387	1.371	1.35	1.436	1.427	1.408	0.09	0.089	0.09	1.301	1.371	1.299	1.486	1.481	1.497	0.091	0.087	0.085	1.314	1.433	1.355	1.472	1.431	1.422	0.087
22:20:06	1.237	1.266	1.323	1.343	1.239	0.082	1.241	1.235	1.146	1.278	1.263	1.302	0.078	0.557	1.142	1.295	1.157	1.142	1.178	1.223	1.409	1.209	1.333	1.359	1.376	1.37	1.35	1.435	1.426	1.404	0.089	0.088	0.09	1.298	1.37	1.297	1.487	1.48	1.496	0.091	0.086	0.085	1.311	1.432	1.353	1.469	1.429	1.42	0.087
22:30:06	1.235	1.26	1.317	1.345	1.243	0.082	1.236	1.231	1.144	1.276	1.258	1.298	0.078	0.58	1.163	1.294	1.154	1.138	1.18	1.221	1.414	1.206	1.331	1.358	1.371	1.369	1.345	1.432	1.427	1.404	0.089	0.089	0.09	1.297	1.368	1.293	1.489	1.481	1.497	0.092	0.087	0.085	1.309	1.43	1.352	1.47	1.429	1.419	0.087
22:40:06	1.232	1.259	1.317	1.35	1.247	0.084	1.233	1.227	1.139	1.27	1.259	1.298	0.08	0.607	1.182	1.293	1.149	1.132	1.163	1.206	1.416	1.206	1.33	1.359	1.37	1.373	1.346	1.433	1.421	1.404	0.091	0.09	0.091	1.294	1.367	1.292	1.495	1.484	1.499	0.094	0.09	0.086	1.309	1.432	1.354	1.472	1.432	1.422	0.088
22:50:06	1.23	1.254	1.314	1.351	1.248	0.082	1.225	1.22	1.13	1.266	1.254	1.296	0.079	0.644	1.192	1.289	1.145	1.128	1.157	1.21	1.414	1.204	1.326	1.354	1.364	1.37	1.347	1.424	1.412	1.402	0.089	0.088	0.09	1.289	1.365	1.286	1.494	1.485	1.5	0.091	0.088	0.085	1.305	1.429	1.351	1.469	1.43	1.421	0.087
23:00:06	1.228	1.245	1.305	1.35	1.249	0.082	1.219	1.215	1.126	1.26	1.246	1.287	0.079	0.664	1.202	1.285	1.141	1.122	1.143	1.208	1.417	1.2	1.324	1.352	1.357	1.369	1.342	1.42	1.412	1.398	0.089	0.089	0.09	1.287	1.361	1.283	1.487	1.478	1.497	0.092	0.088	0.086	1.302	1.428	1.347	1.467	1.428	1.418	0.087
23:10:06	1.225	1.243	1.302	1.351	1.251	0.083	1.214	1.21	1.122	1.259	1.244	1.287	0.079	0.683	1.211	1.284	1.137	1.118	1.139	1.207	1.415	1.197	1.321	1.35	1.36	1.368	1.339	1.421	1.414	1.398	0.089	0.089	0.09	1.286	1.361	1.28	1.49	1.482	1.5	0.091	0.088	0.086	1.299	1.426	1.349	1.469	1.429	1.418	0.087
23:20:06	1.227	1.236	1.295	1.352	1.257	0.084	1.213	1.204	1.122	1.249	1.235	1.277	0.08	0.697	1.216	1.281	1.132	1.113	1.136	1.206	1.417	1.197	1.322	1.351	1.366	1.374	1.346	1.413	1.413	1.398	0.091	0.091	0.092	1.285	1.363	1.28	1.487	1.478	1.496	0.096	0.091	0.087	1.303	1.428	1.353	1.463	1.422	1.412	0.089
23:30:06	1.223	1.243	1.303	1.359	1.262	0.084	1.214	1.204	1.122	1.252	1.24	1.281	0.08	0.716	1.24	1.279	1.127	1.108	1.135	1.198	1.42	1.194	1.321	1.351	1.365	1.38	1.344	1.41	1.412	1.396	0.091	0.091	0.092	1.281	1.364	1.277	1.49	1.479	1.497	0.095	0.09	0.087	1.3	1.428	1.352	1.472	1.433	1.423	0.09
23:40:06	1.215	1.232	1.294	1.353	1.258	0.083	1.202	1.195	1.113	1.244	1.228	1.271	0.08	0.724	1.241	1.274	1.122	1.103	1.129	1.184	1.417	1.19	1.315	1.344	1.357	1.373	1.341	1.39	1.389	1.39	0.089	0.09	0.09	1.273	1.357	1.271	1.484	1.476	1.496	0.091	0.088	0.085	1.294	1.422	1.344	1.468	1.429	1.418	0.087
23:50:06	1.21	1.223	1.285	1.353	1.258	0.083	1.195	1.188	1.108	1.238	1.22	1.264	0.079	0.745	1.241	1.268	1.117	1.097	1.128	1.194	1.416	1.187	1.311	1.339	1.361	1.37	1.333	1.395	1.4	1.388	0.089	0.09	0.09	1.27	1.354	1.267	1.477	1.473	1.494	0.091	0.088	0.085	1.29	1.419	1.34	1.465	1.423	1.412	0.087
24:00:06	1.208	1.217	1.278	1.352	1.259	0.083	1.19	1.182	1.1	1.232	1.214	1.259	0.079	0.766	1.242	1.265	1.112	1.091	1.123	1.197	1.417	1.183	1.308	1.337	1.359	1.371	1.331	1.394	1.401	1.386	0.088	0.09	0.09	1.268	1.35	1.265	1.479	1.473	1.495	0.091	0.088	0.085	1.288	1.418	1.34	1.462	1.421	1.41	0.087
[truncated: 5 more columns]
